# Supplementary material for: Mycobacterium tuberculosis Rv0991c Is a Redox-Regulated Molecular Chaperone
Source: mBio. 2020 Aug 25;11(4):e01545-20. doi: 10.1128/mBio.01545-20 (PMC7448276; doi:10.1128/mBio.01545-20)
Supplement: TABLE S1 [file mBio.01545-20-st001.xlsx]

## Sheet: Sheet1
	24 Mg		31 P		34 S					43 Ca		52 Cr		55 Mn		56 Fe		59 Co		60 Ni		63 Cu		66 Zn			78 Se
Sample Name	CPS	Conc. [ ppb ]	CPS	Conc. [ ppb ]	CPS	Conc. [ ppb ]	uM S	uM protein	pmol Zn/pmol protein	CPS	Conc. [ ppb ]	CPS	Conc. [ ppb ]	CPS	Conc. [ ppb ]	CPS	Conc. [ ppb ]	CPS	Conc. [ ppb ]	CPS	Conc. [ ppb ]	CPS	Conc. [ ppb ]	CPS	Conc. [ ppb ]	uM	CPS	Conc. [ ppb ]
PBS A	2952.47	4.259	3.16353e+06	205838	3756.49	523.327				129.65	6.559	8125.2	0.655	1126.11	0.146	17662.9	1.249	1689.21	0.039	5527.48	0.348	9696.49	0.397	840.87	-0.824		263	1.189
PBS B	3026.58	4.384	3.26502e+06	212443	3400.77	201.251				140.76	7.174	8277.1	0.667	1114.99	0.144	19057	1.393	1948.49	0.052	6027.71	0.437	9444.44	0.381	681.58	-0.897		233.37	1.002
PBS C	2807.99	4.015	3.30907e+06	215309	3615.72	395.874				174.1	9.019	8136.2	0.655	1018.68	0.127	19019.8	1.389	1752.18	0.042	6787.35	0.572	8573.58	0.322	496.37	-0.983		274.12	1.259
Ruc -NEM A	3934.29	5.916	2.96551e+06	192952	5727.62	2308.04	67.8834	16.9709	0.69336	166.69	8.609	7769.4	0.625	1452.1	0.202	222804	22.424	2567.2	0.082	68011.5	11.441	341430	22.605	1.6824e+06	776.616	11.7669	270.41	1.235
Ruc -NEM B	3823.16	5.729	3.00481e+06	195509	5468.23	2073.17	60.9757	15.2439	0.782327	288.94	15.374	8184.51	0.659	1511.37	0.213	230110	23.179	2441.23	0.075	63673.7	10.671	358603	23.754	1.70507e+06	787.098	11.9257	218.55	0.909
Ruc -NEM C	4223.28	6.404	2.99421e+06	194820	5453.43	2059.77	60.5815	15.1454	0.770589	185.21	9.634	7806.46	0.628	1604.01	0.229	226477	22.804	2711.67	0.088	62911.2	10.536	356290	23.599	1.66869e+06	770.277	11.6709	129.65	0.35
Ruc +NEM A	5105.13	7.893	2.93352e+06	190870	4378.89	1086.86	31.9665	7.99163	0.00128544	388.94	20.908	7706.4	0.62	1463.21	0.204	124420	12.269	1841.84	0.047	14984	2.027	212944	14.003	4089.94	0.678	0.0102727	200.03	0.792
Ruc +NEM B	4793.79	7.367	2.9223e+06	190140	4786.45	1455.88	42.82	10.705	0.000530763	296.33	15.783	7680.52	0.618	1441	0.2	121115	11.928	1418.76	0.026	13543.7	1.771	202267	13.289	3434.15	0.375	0.00568182	181.51	0.676
Ruc +NEM C	4879.09	7.511	2.87662e+06	187167	4745.67	1418.95	41.734	10.4335	0.000621541	255.59	13.529	7509.96	0.604	1344.69	0.184	122833	12.105	1666.99	0.038	13221.4	1.714	201710	13.251	3548.99	0.428	0.00648485	196.32	0.769
