# Supplementary material for: Mycobacterium tuberculosis Rv0991c Is a Redox-Regulated Molecular Chaperone
Source: mBio. 2020 Aug 25;11(4):e01545-20. doi: 10.1128/mBio.01545-20 (PMC7448276; doi:10.1128/mBio.01545-20)
Supplement: TABLE S2 [file mBio.01545-20-st002.xlsx]

## Sheet: Table S2.
Table S2. M. tuberculosis proteins that co-purified with RucTAP.
NOTE: SAINT scores were used to calculate the false discovery rate (FDR); proteins whose SAINT score yielded an FDR of 5% or lower were considered statistically significant and are highlighted in the table.
Accession Number	Entry	Protein	Gene	Oxidized PSM counts (three replicates)	Reduced PSM Counts (three replicates)	Saint Score	Fold Change
O53594	O53594_MYCTU	Uncharacterized protein	Rv3916c	6|6|4	0|0|0	1	53.33
O86317	O86317_MYCTU	Conserved protein	Rv2680	5|3|5	0|0|0	1	43.33
P9WGL9	REGX3_MYCTU	Sensory transduction protein regX3	regX3	9|6|3	0|0|0	1	60
L7N670	L7N670_MYCTU	NAD-dependent dehydratase	galE3	7|8|5	0|0|0	1	66.67
P9WPB1	MMAA1_MYCTU	Mycolic acid methyltransferase MmaA1	mmaA1	22|22|13	3|3|0	1	9.5
I6Y946	I6Y946_MYCTU	Conserved protein	Rv0925c	4|5|4	0|0|0	1	43.33
P9WQ37	FAC13_MYCTU	Long-chain-fatty-acid--CoA ligase FadD13	fadD13	9|12|5	0|0|0	1	86.67
O07752	O07752_MYCTU	Glutamine synthetase	glnA3	11|3|4	0|0|0	1	60
I6X5K1	I6X5K1_MYCTU	Glutamine synthetase	glnA4	19|12|7	0|0|0	1	126.67
P9WGB7	METB_MYCTU	Cystathionine gamma-synthase	metB	6|15|14	0|0|0	1	116.67
P96818	P96818_MYCTU	Uncharacterized protein	Rv0141c	9|7|4	0|0|0	1	66.67
P9WFK7	EIS_MYCTU	Enhanced intracellular survival protein	eis	11|13|7	0|0|0	1	103.33
L7N6B3	L7N6B3_MYCTU	Probable zinc-type alcohol dehydrogenase (E subunit) AdhE1	adhE1	9|5|4	0|0|0	1	60
I6XHI4	I6XHI4_MYCTU	Acetyl-CoA acetyltransferase	fadA5	18|5|4	0|0|0	1	90
I6YA00	I6YA00_MYCTU	Methionine sulfoxide reductase	msrB	15|7|3	0|0|0	1	83.33
O06145	O06145_MYCTU	Benzoylsuccinyl-CoA thiolase	Rv1628c	10|3|4	0|0|0	1	56.67
P9WFV3	SYI_MYCTU	Isoleucine--tRNA ligase	ileS	10|7|6	0|0|0	1	76.67
P9WN17	Y3198_MYCTU	Putative glutaredoxin Rv3198.1	Rv3198.1	3|3|3	0|0|0	0.99	30
I6X9V3	I6X9V3_MYCTU	Conserved protein	Rv0811c	3|3|4	0|0|0	0.99	33.33
O33194	G3PP_MYCTU	D,L-glycerol 3-phosphate phosphatase	Rv1692	12|3|3	0|0|0	0.99	60
P9WID5	ADOK_MYCTU	Adenosine kinase	adoK	3|3|3	0|0|0	0.99	30
P96855	P96855_MYCTU	Acyl-CoA dehydrogenase	fadE34	14|8|9	0|2|0	0.99	15.5
O07411	O07411_MYCTU	Long-chain fatty acid--CoA ligase	fadD5	3|6|3	0|0|0	0.99	40
P95184	P95184_MYCTU	Uncharacterized protein	Rv3142c	3|3|3	0|0|0	0.99	30
P96812	P96812_MYCTU	Possible transcriptional regulatory protein	Rv0135c	5|3|3	0|0|0	0.99	36.67
I6YA17	I6YA17_MYCTU	DUTPase	Rv2699c	67|3|3	0|0|0	0.99	243.33
P9WQB1	DHA_MYCTU	Alanine dehydrogenase	ald	15|9|8	2|0|0	0.99	16
P9WLH3	Y2229_MYCTU	Uncharacterized protein Rv2229c	Rv2229c	31|10|7	2|0|0	0.98	24
P9WQB9	ADHD_MYCTU	Putative alcohol dehydrogenase D	adhD	14|11|7	0|2|0	0.98	16
O53146	O53146_MYCTU	NADPH--quinone reductase	qor	109|13|11	3|0|0	0.98	44.33
P9WME1	Y196_MYCTU	Uncharacterized HTH-type transcriptional regulator Rv0196	Rv0196	5|4|2	0|0|0	0.98	36.67
P9WID3	PFKB_MYCTU	Putative ATP-dependent 6-phosphofructokinase isozyme 2	pfkB	5|8|2	0|0|0	0.98	50
P9WJ69	RSHA_MYCTU	Anti-sigma factor RshA	rshA	4|4|2	0|0|0	0.98	33.33
P9WKL5	Y560_MYCTU	Uncharacterized protein Rv0560c	Rv0560c	10|9|2	0|0|0	0.98	70
I6XHJ3	I6XHJ3_MYCTU	Acetyl-CoA acetyltransferase	fadA6	22|10|2	0|0|0	0.98	113.33
Q79FW0	Q79FW0_MYCTU	Probable amino acid aminotransferase	Rv0812	4|2|4	0|0|0	0.98	33.33
P9WNX5	DHAS_MYCTU	Aspartate-semialdehyde dehydrogenase	asd	5|3|2	0|0|0	0.97	33.33
I6Y4E8	I6Y4E8_MYCTU	Enoyl-CoA hydratase	echA5	11|11|6	2|0|0	0.97	14
P9WHN3	PURA_MYCTU	Adenylosuccinate synthetase	purA	3|2|5	0|0|0	0.97	33.33
P9WG61	Y1324_MYCTU	Uncharacterized protein Rv1324	Rv1324	4|2|3	0|0|0	0.97	30
P9WIY3	MUTT1_MYCTU	Probable 8-oxo-dGTP diphosphatase 1	mutT1	2|3|3	0|0|0	0.97	26.67
I6Y6S3	I6Y6S3_MYCTU	Conserved protein	Rv0052	4|2|3	0|0|0	0.97	30
P9WID7	PFKA_MYCTU	ATP-dependent 6-phosphofructokinase	pfkA	4|3|2	0|0|0	0.97	30
P9WIC9	GPMA_MYCTU	2,3-bisphosphoglycerate-dependent phosphoglycerate mutase	gpmA	3|2|4	0|0|0	0.97	30
O06240	O06240_MYCTU	Conserved protein	Rv2135c	3|2|4	0|0|0	0.97	30
I6YC91	I6YC91_MYCTU	Uncharacterized protein	Rv3489	4|3|2	0|0|0	0.97	30
I6WZ83	I6WZ83_MYCTU	Uncharacterized protein	Rv0743c	3|4|2	0|0|0	0.97	30
I6YEA3	I6YEA3_MYCTU	S-adenosyl-L-methionine-dependent methyltransferase	Rv2751	2|3|3	0|0|0	0.97	26.67
O06605	O06605_MYCTU	PhiRv1 prophage protein	Rv1585c	3|2|3	0|0|0	0.97	26.67
O69652	O69652_MYCTU	Probable lyase	Rv3684	50|7|6	0|2|0	0.96	31.5
O53409	O53409_MYCTU	Conserved protein	Rv1061	2|8|2	0|0|0	0.96	40
I6Y4G1	I6Y4G1_MYCTU	Uncharacterized protein	Rv0690c	3|2|2	0|0|0	0.95	23.33
P9WQC9	ACYP_MYCTU	Acylphosphatase	acyP	2|2|3	0|0|0	0.95	23.33
P9WL15	Y2927_MYCTU	Uncharacterized protein Rv2927c	Rv2927c	60|28|8	4|0|0	0.93	24
P9WGA3	TAM_MYCTU	Probable trans-aconitate 2-methyltransferase	tam	2|2|2	0|0|0	0.93	20
O07179	O07179_MYCTU	Enoyl-CoA hydratase	echA2	2|2|2	0|0|0	0.93	20
P9WQC5	ADHC_MYCTU	NADP-dependent alcohol dehydrogenase C	adhC	68|23|16	8|3|0	0.92	9.73
P9WP21	DAPD_MYCTU	2,3,4,5-tetrahydropyridine-2,6-dicarboxylate N-succinyltransferase	dapD	61|28|17	12|0|0	0.89	8.83
P9WN19	GLTD_MYCTU	Glutamate synthase [NADPH] small chain	gltD	17|15|16	6|5|0	0.88	4.36
O07178	O07178_MYCTU	Peptidase	Rv0457c	26|23|11	8|0|0	0.87	7.5
P9WIR3	CF30_MYCTU	27 kDa antigen Cfp30B	cfp30B	11|9|5	3|0|0	0.85	8.33
O53672	Y250_MYCTU	Uncharacterized protein Rv0250c	Rv0250c	8|5|4	2|0|0	0.85	8.5
P9WHK5	PYRH_MYCTU	Uridylate kinase	pyrH	4|7|5	0|2|0	0.84	8
O53533	O53533_MYCTU	Alcohol dehydrogenase	mscR	16|9|6	4|0|0	0.83	7.75
P9WNH1	BPOC_MYCTU	Putative non-heme bromoperoxidase BpoC	bpoC	21|19|12	7|3|2	0.82	4.33
P9WKK9	LEU3_MYCTU	3-isopropylmalate dehydrogenase	leuB	7|10|5	3|0|0	0.82	7.33
P9WPR5	CCO_MYCTU	Carotenoid cleavage oxygenase	Rv0654	14|9|9	6|0|0	0.77	5.33
P9WFX1	MBTI_MYCTU	Salicylate synthase	mbtI	7|6|5	3|0|0	0.75	6
P9WQC3	ADH_MYCTU	Probable alcohol dehydrogenase adh	adh	8|4|3	2|0|0	0.74	7.5
O53554	ILVX_MYCTU	Putative acetolactate synthase large subunit IlvX	ilvX	62|8|8	4|3|0	0.73	11.14
O06310	O06310_MYCTU	Conserved protein	Rv0360c	19|14|5	4|2|0	0.72	6.33
P9WIV5	NUOE_MYCTU	NADH-quinone oxidoreductase subunit E	nuoE	5|4|3	2|0|0	0.7	6
P9WKL1	IDH_MYCTU	Isocitrate dehydrogenase [NADP]	icd	5|5|6	3|0|0	0.7	5.33
P9WMF9	DEVR_MYCTU	Transcriptional regulatory protein DevR (DosR)	devR	44|40|17	10|7|4	0.69	4.81
I6YAW3	I6YAW3_MYCTU	Methionine synthase	Rv3015c	10|3|3	0|2|0	0.69	8
O33193	O33193_MYCTU	Uncharacterized protein	Rv1691	8|3|3	2|0|0	0.68	7
P9WNW9	HISX_MYCTU	Histidinol dehydrogenase	hisD	18|6|4	4|0|0	0.68	7
O06574	O06574_MYCTU	6-phosphogluconate dehydrogenase	gnd2	10|12|11	6|2|2	0.68	3.3
O53193	TRLR_MYCTU	Thioredoxin-like reductase Rv2466c	Rv2466c	7|8|2	2|2|0	0.67	4.25
P9WPJ7	MTCA1_MYCTU	Beta-carbonic anhydrase 1	mtcA1	8|2|4	2|0|0	0.67	7
P9WHV1	PROA_MYCTU	Gamma-glutamyl phosphate reductase	proA	8|3|6	3|0|0	0.67	5.67
P9WGC1	Y1339_MYCTU	Uncharacterized protein Rv1339	Rv1339	15|8|0	0|0|0	0.67	76.67
P9WL93	Y2569_MYCTU	Uncharacterized protein Rv2569c	Rv2569c	10|9|7	6|0|0	0.67	4.33
P9WG35	TPX_MYCTU	Probable thiol peroxidase	tpx	29|10|0	0|0|0	0.67	130
P71805	P71805_MYCTU	Putative transferase	Rv1377c	23|8|0	0|0|0	0.67	103.33
P9WFT9	SYP_MYCTU	Proline--tRNA ligase	proS	0|6|5	0|0|0	0.67	36.67
I6YDK7	I6YDK7_MYCTU	Methylcrotonoyl-CoA carboxylase	accD1	6|0|5	0|0|0	0.67	36.67
P9WHJ5	RBPA_MYCTU	RNA polymerase-binding protein RbpA	rbpA	8|6|0	0|0|0	0.67	46.67
P9WIJ5	PCP_MYCTU	Pyrrolidone-carboxylate peptidase	pcp	4|4|0	0|0|0	0.67	26.67
P9WKG5	ISPF_MYCTU	2-C-methyl-D-erythritol 2,4-cyclodiphosphate synthase	ispF	9|3|0	0|0|0	0.66	40
P71990	P71990_MYCTU	Alkyl hydroperoxide reductase	Rv1732c	9|0|3	0|0|0	0.66	40
P9WQC7	ADHB_MYCTU	Alcohol dehydrogenase B	adhB	46|40|8	10|4|0	0.66	6.71
O53479	O53479_MYCTU	ATPase	Rv2035	10|3|0	0|0|0	0.66	43.33
P9WI75	PKNF_MYCTU	Serine/threonine-protein kinase PknF	pknF	3|5|0	0|0|0	0.66	26.67
P9WHN5	PUP_MYCTU	Prokaryotic ubiquitin-like protein Pup	pup	8|3|0	0|0|0	0.66	36.67
L7N684	L7N684_MYCTU	Conserved protein	Rv2141c	5|3|0	0|0|0	0.66	26.67
P9WN77	GPDA_MYCTU	Glycerol-3-phosphate dehydrogenase [NAD(P)+]	gpsA	6|3|0	0|0|0	0.66	30
O08343	TATD_MYCTU	Uncharacterized metal-dependent hydrolase TatD	tatD	0|6|3	0|0|0	0.66	30
O53711	O53711_MYCTU	Uncharacterized protein	Rv0376c	4|3|0	0|0|0	0.66	23.33
I6YEH6	I6YEH6_MYCTU	Enoyl-CoA hydratase	echA16	0|4|3	0|0|0	0.66	23.33
O05311	O05311_MYCTU	3-methyladenine DNA glycosylase	tagA	4|3|0	0|0|0	0.66	23.33
I6YGW9	I6YGW9_MYCTU	Conserved protein	Rv3678c	4|3|0	0|0|0	0.66	23.33
O33221	O33221_MYCTU	Uncharacterized protein	Rv1225c	4|3|0	0|0|0	0.66	23.33
I6Y8F2	I6Y8F2_MYCTU	Enoyl-CoA hydratase	echA4	3|3|0	0|0|0	0.66	20
P9WHS7	PEPE_MYCTU	Probable dipeptidase PepE	pepE	3|0|3	0|0|0	0.66	20
O53356	O53356_MYCTU	Conserved protein	Rv3304	3|3|0	0|0|0	0.66	20
O06633	O06633_MYCTU	Conserved protein	Rv0801	3|3|0	0|0|0	0.66	20
O65931	O65931_MYCTU	Probable arylsulfatase AtsB (Aryl-sulfate sulphohydrolase) (Sulfatase)	atsB	3|0|3	0|0|0	0.66	20
O53530	O53530_MYCTU	Uncharacterized protein	Rv2256c	3|3|0	0|0|0	0.66	20
O53670	O53670_MYCTU	Probable succinate dehydrogenase [iron-sulfur subunit] (Succinic dehydrogenase)	sdhA	48|22|11	9|4|2	0.66	5.4
O07804	O07804_MYCTU	Uncharacterized protein	Rv3819	3|3|0	0|0|0	0.66	20
P9WHQ7	PUR1_MYCTU	Amidophosphoribosyltransferase	purF	3|3|0	0|0|0	0.66	20
P9WPP9	CP51_MYCTU	Lanosterol 14-alpha demethylase	cyp51	3|3|0	0|0|0	0.66	20
P9WKI3	Y1843_MYCTU	Uncharacterized oxidoreductase Rv1843c	guaB1	24|20|6	6|5|0	0.66	4.55
P9WGA5	Y2603_MYCTU	Probable transcriptional regulatory protein Rv2603c	Rv2603c	9|5|3	3|0|0	0.65	5.67
P9WQ47	FAC23_MYCTU	Probable long-chain-fatty-acid--CoA ligase FadD23	fadD23	56|31|13	10|12|3	0.65	4
P9WP19	DAPF_MYCTU	Diaminopimelate epimerase	dapF	14|7|0	2|0|0	0.65	10.5
L7N687	L7N687_MYCTU	Methyltransferase	Rv3322c	7|2|0	0|0|0	0.64	30
P9WM93	Y034_MYCTU	Uncharacterized protein Rv0034	Rv0034	7|0|2	0|0|0	0.64	30
O07191	O07191_MYCTU	23S rRNA methyltransferase	Rv2689c	2|4|0	0|0|0	0.64	20
P9WMZ1	GLGA_MYCTU	Capsular glucan synthase	glgA	5|2|0	0|0|0	0.64	23.33
P9WKD5	Y2149_MYCTU	Laccase domain protein Rv2149c	Rv2149c	2|5|0	0|0|0	0.64	23.33
I6X7W8	I6X7W8_MYCTU	Monooxygenase	Rv3618	0|6|2	0|0|0	0.64	26.67
O53371	O53371_MYCTU	Probable succinate dehydrogenase (Iron-sulphur protein subunit) SdhB (Succinic dehydrogenase) (Fumarate reductase) (Fumarate dehydrogenase) (Fumaric hydrogenase)	sdhB	6|0|2	0|0|0	0.64	26.67
P9WJ93	KSHB_MYCTU	3-ketosteroid-9-alpha-hydroxylase reductase subunit	hmp	6|2|0	0|0|0	0.64	26.67
P9WFF3	UPP_MYCTU	Uracil phosphoribosyltransferase	upp	3|2|0	0|0|0	0.64	16.67
O53630	O53630_MYCTU	Uncharacterized protein	Rv0108c	3|2|0	0|0|0	0.64	16.67
P9WGL7	Y3143_MYCTU	Uncharacterized response regulatory protein Rv3143	Rv3143	3|2|0	0|0|0	0.64	16.67
P9WHI3	RECR_MYCTU	Recombination protein RecR	recR	2|3|0	0|0|0	0.64	16.67
P9WKW9	Y3786_MYCTU	Uncharacterized protein Rv3786c	Rv3786c	3|2|0	0|0|0	0.64	16.67
O53744	O53744_MYCTU	Uncharacterized protein	Rv0459	3|2|0	0|0|0	0.64	16.67
O07419	O07419_MYCTU	Probable conserved Mce associated membrane protein	Rv0175	3|2|0	0|0|0	0.64	16.67
P9WF43	WHIB1_MYCTU	Transcriptional regulator WhiB1	whiB1	3|2|0	0|0|0	0.64	16.67
P9WFQ9	UNG_MYCTU	Uracil-DNA glycosylase	ung	3|2|0	0|0|0	0.64	16.67
P9WMZ5	PIMA_MYCTU	GDP-mannose-dependent alpha-(1-2)-phosphatidylinositol mannosyltransferase	pimA	2|3|0	0|0|0	0.64	16.67
P9WPD3	CISY2_MYCTU	Putative citrate synthase 2	citA	0|2|3	0|0|0	0.64	16.67
P9WJW1	MIAA_MYCTU	tRNA dimethylallyltransferase	miaA	3|0|2	0|0|0	0.64	16.67
P9WMV9	CHOD_MYCTU	Cholesterol oxidase	choD	0|3|2	0|0|0	0.64	16.67
P9WKD7	RPIB_MYCTU	Ribose-5-phosphate isomerase B	rpiB	3|3|5	2|0|0	0.64	5.5
I6YEE1	I6YEE1_MYCTU	Metallophosphoesterase	Rv2795c	7|7|0	2|0|0	0.64	7
P9WP81	COFD_MYCTU	2-phospho-L-lactate transferase	cofD	26|13|6	5|4|0	0.64	5
P9WQL1	PSTB1_MYCTU	Phosphate import ATP-binding protein PstB 1	pstB1	0|2|2	0|0|0	0.62	13.33
P9WKD9	KU_MYCTU	Non-homologous end joining protein Ku	mku	2|2|0	0|0|0	0.62	13.33
P9WPA9	KCY_MYCTU	Cytidylate kinase	cmk	2|2|0	0|0|0	0.62	13.33
I6Y551	I6Y551_MYCTU	Apocarotenoid-15,15'-oxygenase	Rv0913c	2|0|2	0|0|0	0.62	13.33
P9WIV1	NUSB_MYCTU	N utilization substance protein B homolog	nusB	2|0|2	0|0|0	0.62	13.33
I6X7D4	I6X7D4_MYCTU	Conserved protein	Rv3463	0|2|2	0|0|0	0.62	13.33
P9WIB3	PHLB_MYCTU	Phospholipase C 2	plcB	2|2|0	0|0|0	0.62	13.33
P9WF95	VPC17_MYCTU	Ribonuclease VapC17	vapC17	2|2|0	0|0|0	0.62	13.33
O53161	O53161_MYCTU	Probable thioredoxin TrxA	trxA	2|2|0	0|0|0	0.62	13.33
I6Y8Y0	I6Y8Y0_MYCTU	Carnitine dehydratase	far	10|7|5	5|0|0	0.62	4.4
O33249	O33249_MYCTU	Conserved protein	Rv2114	2|2|0	0|0|0	0.62	13.33
P9WL87	Y2574_MYCTU	Uncharacterized protein Rv2574	Rv2574	0|2|2	0|0|0	0.62	13.33
P9WN59	GATC_MYCTU	Glutamyl-tRNA(Gln) amidotransferase subunit C	gatC	2|2|0	0|0|0	0.62	13.33
O07422	O07422_MYCTU	Mammalian cell entry protein	Rv0178	0|2|2	0|0|0	0.62	13.33
P9WK27	Y3282_MYCTU	Maf-like protein Rv3282	Rv3282	0|2|2	0|0|0	0.62	13.33
L7N664	L7N664_MYCTU	Thioredoxin	trxB1	10|3|2	2|0|0	0.62	7.5
O07196	O07196_MYCTU	Conserved protein	Rv2694c	11|5|4	4|0|0	0.62	5
P9WIL9	PAFC_MYCTU	Protein PafC	pafC	13|12|6	7|0|0	0.62	4.43
P9WGS5	Y2750_MYCTU	Uncharacterized oxidoreductase Rv2750	Rv2750	7|4|4	2|2|0	0.6	3.75
P9WPG9	CDH_MYCTU	Probable CDP-diacylglycerol pyrophosphatase	cdh	6|3|2	2|0|0	0.59	5.5
O06279	O06279_MYCTU	Conserved hypothetical alanine and leucine rich protein	Rv3603c	6|3|2	2|0|0	0.59	5.5
P71716	P71716_MYCTU	Bifunctional enzyme MbtA: salicyl-AMP ligase (SAL-AMP ligase) + salicyl-S-ArCP synthetase	mbtA	3|6|2	2|0|0	0.59	5.5
I6X9X6	I6X9X6_MYCTU	Methyltransferase type 11	Rv0839	6|5|0	2|0|0	0.59	5.5
L7N6B1	L7N6B1_MYCTU	Conserved protein	Rv1322A	4|4|2	2|0|0	0.59	5
P9WNN5	ECH14_MYCTU	Probable enoyl-CoA hydratase echA14	echA14	2|4|4	0|2|0	0.59	5
P9WPX5	ASPG_MYCTU	Probable L-asparaginase	ansA	5|4|4	3|0|0	0.59	4.33
P9WGM5	NARL_MYCTU	Probable transcriptional regulatory protein NarL	narL	10|5|5	3|2|0	0.58	4
P9WG67	THIO_MYCTU	Thioredoxin	trxA	13|6|0	3|0|0	0.58	6.33
P9WKU5	Y495_MYCTU	Uncharacterized protein Rv0495c	Rv0495c	5|8|4	4|0|0	0.58	4.25
P9WHR7	LEXA_MYCTU	LexA repressor	lexA	17|13|4	7|2|0	0.56	3.78
P9WJ01	Y480_MYCTU	Hydrolase Rv0480c	Rv0480c	15|6|6	6|0|0	0.56	4.5
P9WGF9	Y1276_MYCTU	Uncharacterized protein Rv1276c	Rv1276c	5|7|4	4|0|0	0.56	4
O06417	O06417_MYCTU	Probable fatty-acid-CoA ligase FadD8 (Fatty-acid-CoA synthetase) (Fatty-acid-CoA synthase)	fadD8	5|6|6	3|2|0	0.55	3.4
L0TDE1	LIGC_MYCTU	DNA ligase C	ligC	3|3|3	2|0|0	0.54	4.5
P9WFT5	SYT_MYCTU	Threonine--tRNA ligase	thrS	6|7|5	5|0|0	0.53	3.6
P9WPJ9	MTCA2_MYCTU	Carbonic anhydrase 2	mtcA2	4|3|2	0|2|0	0.53	4.5
P9WGI9	GLYA1_MYCTU	Serine hydroxymethyltransferase 1	glyA1	3|7|6	4|0|0	0.53	4
I6Y8I5	I6Y8I5_MYCTU	Conserved protein	Rv0712	5|4|0	2|0|0	0.52	4.5
P9WP43	CUT1_MYCTU	Probable cutinase Rv1984c	Rv1984c	12|9|0	5|2|0	0.52	3
O07238	O07238_MYCTU	Uncharacterized protein	Rv0311	5|2|2	2|0|0	0.5	4.5
O69670	EGTC_MYCTU	Gamma-glutamyl-hercynylcysteine sulfoxide hydrolase	egtC	5|2|2	2|0|0	0.5	4.5
P9WMP1	PPOX_MYCTU	Protoporphyrinogen oxidase	hemY	5|5|2	3|0|0	0.5	4
I6YBQ3	I6YBQ3_MYCTU	AsnC family transcriptional regulator	lrpA	9|2|3	3|0|0	0.49	4.67
P9WGD7	SRP54_MYCTU	Signal recognition particle protein	ffh	6|4|2	3|0|0	0.49	4
P71790	P71790_MYCTU	GDP-mannose 4,6-dehydratase	gmdA	22|4|2	4|0|0	0.49	7
I6XF60	I6XF60_MYCTU	Conserved alanine and arginine rich protein	Rv2731	25|11|10	9|2|0	0.48	4.18
I6Y204	I6Y204_MYCTU	D-alanyl-D-alanine carboxypeptidase	dacB2	4|4|0	2|0|0	0.48	4
P96284	PKS15_MYCTU	Putative inactive phenolphthiocerol synthesis polyketide synthase type I Pks15	pks15	6|0|3	0|2|0	0.48	4.5
P96374	P96374_MYCTU	Conserved protein	Rv1026	2|3|3	2|0|0	0.47	4
P95105	P95105_MYCTU	Uncharacterized protein	Rv3054c	9|6|3	5|0|0	0.47	3.6
P9WPK9	GCS2_MYCTU	Putative glutamate--cysteine ligase 2	Rv0433	5|9|0	4|0|0	0.47	3.5
P9WFM1	GCH1L_MYCTU	GTP cyclohydrolase 1 type 2 homolog	Rv2230c	22|17|9	12|2|0	0.47	3.43
P71988	P71988_MYCTU	Penicillin-binding protein	Rv1730c	2|7|3	3|0|0	0.46	4
P9WMS5	Y3376_MYCTU	Phosphatase Rv3376	Rv3376	4|2|2	0|2|0	0.46	4
P96900	P96900_MYCTU	Probable transcriptional regulatory protein (Probably TetR-family)	Rv3295	12|6|4	4|2|0	0.46	3.67
O86327	O86327_MYCTU	Ribosomal silencing factor RsfS	rsfS	7|5|2	4|0|0	0.45	3.5
O06829	O06829_MYCTU	Conserved protein	Rv1429	6|6|3	3|2|0	0.44	3
P9WGY5	RPOZ_MYCTU	DNA-directed RNA polymerase subunit omega	rpoZ	10|3|0	3|0|0	0.44	4.33
P9WIT1	Y2280_MYCTU	Uncharacterized FAD-linked oxidoreductase Rv2280	Rv2280	7|7|3	3|3|0	0.43	2.83
I6XA34	I6XA34_MYCTU	Conserved protein	Rv0911	16|7|0	7|0|0	0.43	3.29
O33291	O33291_MYCTU	Antibiotic biosynthesis monooxygenase	Rv2749	4|4|2	3|0|0	0.42	3.33
P9WHA1	RL31_MYCTU	50S ribosomal protein L31	rpmE	9|2|2	3|0|0	0.42	4.33
P9WJN9	MRAZ_MYCTU	Transcriptional regulator MraZ	mraZ	0|4|3	2|0|0	0.42	3.5
O69667	O69667_MYCTU	Conserved protein	Rv3699	17|3|2	4|0|0	0.42	5.5
P9WKH5	YIA4_MYCTU	Insertion element IS6110 uncharacterized 12.0 kDa protein	Rv0795	4|0|3	2|0|0	0.42	3.5
P9WIE3	Y2238_MYCTU	Putative peroxiredoxin Rv2238c	Rv2238c	6|2|0	0|2|0	0.41	4
P9WJL9	MURB_MYCTU	UDP-N-acetylenolpyruvoylglucosamine reductase	murB	6|2|0	2|0|0	0.41	4
P71905	P71905_MYCTU	Possible ribonuclease E Rne	rne	25|12|8	10|2|0	0.41	3.75
L0TBY6	L0TBY6_MYCTU	Possible flavoprotein	Rv2250A	6|0|2	0|2|0	0.41	4
P9WMZ3	PIMB_MYCTU	GDP-mannose-dependent alpha-(1-6)-phosphatidylinositol monomannoside mannosyltransferase	pimB	2|3|2	2|0|0	0.4	3.5
P9WQ39	MENE_MYCTU	Probable 2-succinylbenzoate--CoA ligase	menE	3|2|2	2|0|0	0.4	3.5
P9WIK5	PAPA3_MYCTU	Acyltransferase papA3	papA3	3|7|0	0|3|0	0.4	3.33
P9WF49	VPC47_MYCTU	Ribonuclease VapC47	vapC47	3|2|2	2|0|0	0.4	3.5
O06179	Y1533_MYCTU	Putative monooxygenase Rv1533	Rv1533	2|3|2	2|0|0	0.4	3.5
P9WJH5	NUOD_MYCTU	NADH-quinone oxidoreductase subunit D	nuoD	25|8|3	6|3|0	0.39	4
P9WHE9	RISB_MYCTU	6,7-dimethyl-8-ribityllumazine synthase	ribH	9|11|2	4|4|2	0.39	2.2
P9WMN9	GSA_MYCTU	Glutamate-1-semialdehyde 2,1-aminomutase	hemL	14|5|0	3|3|0	0.39	3.17
O33260	O33260_MYCTU	Carboxylate--amine ligase	Rv2125	5|2|0	2|0|0	0.39	3.5
P9WPL3	CP143_MYCTU	Putative cytochrome P450 143	cyp143	4|5|3	4|0|0	0.38	3
P9WKT7	Y500A_MYCTU	Putative DNA-binding protein Rv0500A	Rv0500A	5|4|3	4|0|0	0.38	3
O08446	O08446_MYCTU	ArsR family transcriptional regulator	Rv0324	7|3|2	2|2|0	0.38	3
Q11061	Q11061_MYCTU	FAD-linked oxidase	Rv1257c	20|11|10	10|0|2	0.37	3.42
P96843	FAD3_MYCTU	3-[(3aS,4S,7aS)-7a-methyl-1,5-dioxo-octahydro-1H-inden-4-yl]propanoyl:CoA ligase	fadD3	4|4|0	0|3|0	0.36	2.67
P9WHB7	RL24_MYCTU	50S ribosomal protein L24	rplX	4|0|4	0|3|0	0.36	2.67
P9WFZ3	TRKA_MYCTU	Trk system potassium uptake protein TrkA	trkA	4|3|2	3|0|0	0.36	3
P9WHP5	35KD_MYCTU	35 kDa protein	Rv2744c	3|6|5	3|2|0	0.36	2.8
P71925	P71925_MYCTU	Methyltransferase type 12	Rv2423	8|6|3	6|0|0	0.36	2.83
P9WN67	GALE_MYCTU	UDP-glucose 4-epimerase	galE1	4|2|3	3|0|0	0.36	3
P9WG55	TIG_MYCTU	Trigger factor	tig	3|0|3	2|0|0	0.36	3
P9WFZ1	TRMI_MYCTU	tRNA (adenine(58)-N(1))-methyltransferase TrmI	trmI	4|0|2	2|0|0	0.35	3
O53362	O53362_MYCTU	Conserved protein	Rv3311	41|37|14	13|18|7	0.35	2.42
P9WN95	FTSZ_MYCTU	Cell division protein FtsZ	ftsZ	44|20|10	13|6|4	0.35	3.22
P9WQ75	ILVE_MYCTU	Branched-chain-amino-acid aminotransferase	ilvE	8|4|3	5|0|0	0.35	3
P9WMR7	NTPA_MYCTU	Non-canonical purine NTP pyrophosphatase	Rv1341	4|2|0	2|0|0	0.35	3
O33182	O33182_MYCTU	Phosphate ABC transporter substrate-binding protein	Rv1680	10|6|5	5|2|0	0.34	3
P9WGT5	SDHL_MYCTU	L-serine dehydratase	sdaA	21|7|4	6|2|2	0.34	3.2
P9WJH3	NUOC_MYCTU	NADH-quinone oxidoreductase subunit C	nuoC	14|6|4	4|3|2	0.34	2.67
I6XF92	I6XF92_MYCTU	Probable alanine rich hydrolase	Rv2765	7|2|0	3|0|0	0.34	3
P9WI55	IPYR_MYCTU	Inorganic pyrophosphatase	ppa	13|2|0	4|0|0	0.34	3.75
O53897	O53897_MYCTU	Molybdenum cofactor biosynthesis protein	moaB2	10|4|2	3|3|0	0.34	2.67
P9WKG7	ISPE_MYCTU	4-diphosphocytidyl-2-C-methyl-D-erythritol kinase	ispE	15|3|2	4|2|0	0.34	3.33
P71853	P71853_MYCTU	Probable short-chain type dehydrogenase/reductase	Rv3548c	9|22|2	9|2|0	0.34	3
P9WMM5	HIS4_MYCTU	Phosphoribosyl isomerase A	priA	13|2|3	5|0|0	0.34	3.6
P9WKS3	Y738_MYCTU	Uncharacterized protein Rv0738	Rv0738	23|7|5	6|4|0	0.34	3.5
I6WZD7	I6WZD7_MYCTU	Conserved protein	Rv0760c	12|0|0	0|0|0	0.33	40
P9WFI1	Y893_MYCTU	Putative S-adenosyl-L-methionine-dependent methyltransferase Rv0893c	Rv0893c	10|0|0	0|0|0	0.33	33.33
O07239	O07239_MYCTU	Conserved hypothetical proline and threonine rich protein	Rv0312	2|6|2	2|2|0	0.33	2.5
P9WIS7	ODP2_MYCTU	Dihydrolipoyllysine-residue acetyltransferase component of pyruvate dehydrogenase complex	dlaT	48|25|14	18|13|10	0.33	2.12
P95270	P95270_MYCTU	Conserved protein	Rv1944c	15|0|0	0|0|0	0.33	50
P9WPX3-2	AK_MYCTU	Isoform Beta of Aspartokinase	ask	97|19|7	13|12|5	0.33	4.1
P9WKY9	Y3412_MYCTU	Uncharacterized protein Rv3412	Rv3412	9|0|0	0|0|0	0.33	30
O53289	O53289_MYCTU	Probable phosphoserine phosphatase SerB2 (PSP) (O-phosphoserine phosphohydrolase) (Pspase)	serB2	118|30|11	26|12|6	0.33	3.61
O53156	O53156_MYCTU	Nitrogen fixation protein NifU	Rv1465	6|0|0	0|0|0	0.33	20
P9WPX3	AK_MYCTU	Aspartokinase	ask	112|31|12	26|20|7	0.33	2.92
P9WJA3	HRP1_MYCTU	Hypoxic response protein 1	hrp1	57|10|6	12|8|3	0.33	3.17
O06194	O06194_MYCTU	Conserved protein	Rv2619c	7|0|0	0|0|0	0.33	23.33
O53494	O53494_MYCTU	Amidohydrolase	Rv2052c	7|0|0	0|0|0	0.33	23.33
O53803	Y0740_MYCTU	Uncharacterized protein Rv0740	Rv0740	6|0|0	0|0|0	0.33	20
P0DOA6	ESXI_MYCTU	ESAT-6-like protein EsxI	esxI	7|0|0	0|0|0	0.33	23.33
P9WJH1	NUOB_MYCTU	NADH-quinone oxidoreductase subunit B	nuoB	4|0|0	0|0|0	0.33	13.33
O50398	O50398_MYCTU	Conserved protein	Rv3369	4|0|0	0|0|0	0.33	13.33
O33332	O33332_MYCTU	Lipid-transfer protein	ltp1	4|0|0	0|0|0	0.33	13.33
P9WNX3	SERA_MYCTU	D-3-phosphoglycerate dehydrogenase	serA	212|50|29	55|26|11	0.33	3.16
P9WLT3	Y1702_MYCTU	Uncharacterized protein Rv1702cMb1728c	Rv1702c	4|0|0	0|0|0	0.33	13.33
P95198	P95198_MYCTU	Conserved protein	Rv0390	4|0|0	0|0|0	0.33	13.33
O06401	MTAP_MYCTU	S-methyl-5'-thioadenosine phosphorylase	mtnP	5|0|0	0|0|0	0.33	16.67
P9WKG1	ISPH1_MYCTU	4-hydroxy-3-methylbut-2-enyl diphosphate reductase 1	ispH1	19|0|0	3|0|0	0.33	6.33
O53764	O53764_MYCTU	Probable methyltransferase/methylase	Rv0567	0|4|0	0|0|0	0.33	13.33
O53166	ACNA_MYCTU	Aconitate hydratase A	acn	385|116|57	78|24|15	0.33	4.77
P9WHH3	MTR_MYCTU	Mycothione reductase	mtr	4|0|0	0|0|0	0.33	13.33
P9WL47	Y2658_MYCTU	Uncharacterized protein Rv2658c	Rv2658c	4|0|0	0|0|0	0.33	13.33
P9WJ61	TUBOL_MYCTU	Diterpene synthase	Rv3378c	4|0|0	0|0|0	0.33	13.33
P9WNE3	HEMH_MYCTU	Ferrochelatase	hemH	4|0|0	0|0|0	0.33	13.33
P71538	P71538_MYCTU	Acetyl-CoA carboxylase subunit alpha	accA2	0|4|0	0|0|0	0.33	13.33
Q79G13	Q79G13_MYCTU	Glucanase	celA1	4|0|0	0|0|0	0.33	13.33
P9WIN9	MP64_MYCTU	Immunogenic protein MPT64	mpt64	5|0|0	0|0|0	0.33	16.67
O06611	O06611_MYCTU	PhiRv1 phage protein	Rv1579c	4|0|0	0|0|0	0.33	13.33
P9WJD9	ESPB_MYCTU	ESX-1 secretion-associated protein EspB	espB	0|0|5	0|0|0	0.33	16.67
P9WQ71	ISCSL_MYCTU	IscS-like cysteine desulfurase	iscS	5|0|0	0|0|0	0.33	16.67
O53903	O53903_MYCTU	Acyl-CoA synthetase	fadD24	70|16|10	19|12|3	0.33	2.82
O53874	O53874_MYCTU	Conserved protein	Rv0862c	0|4|0	0|0|0	0.33	13.33
P72050	P72050_MYCTU	Possible dTDP-glucose 4,6-dehydratase	Rv3784	4|0|0	0|0|0	0.33	13.33
P9WHL7	PURL_MYCTU	Phosphoribosylformylglycinamidine synthase subunit PurL	purL	134|50|16	45|32|10	0.33	2.3
O53943	ESPG5_MYCTU	ESX-5 secretion-associated protein EspG5	espG5	36|15|11	15|11|7	0.33	1.88
P9WGC5	SUCC_MYCTU	Succinate--CoA ligase [ADP-forming] subunit beta	sucC	242|45|29	67|42|7	0.33	2.72
I6XHH5	I6XHH5_MYCTU	2-keto-4-pentenoate hydratase	hsaE	45|19|7	14|10|3	0.33	2.63
O06159	BKDC_MYCTU	Dihydrolipoyllysine-residue acyltransferase component of branched-chain alpha-ketoacid dehydrogenase complex	bkdC	23|9|5	9|5|3	0.33	2.18
P9WQ93	AMI4_MYCTU	Putative amidase AmiD	amiD	0|3|0	0|0|0	0.33	10
P9WFF1	URE1_MYCTU	Urease subunit alpha	ureC	0|0|3	0|0|0	0.33	10
O53604	O53604_MYCTU	Uncharacterized protein	Rv0059	0|3|0	0|0|0	0.33	10
O05576	O05576_MYCTU	UDP-glucose pyrophosphorylase	galU	20|6|6	7|8|3	0.33	1.78
P9WNM7	EFG_MYCTU	Elongation factor G	fusA	124|24|11	39|17|5	0.33	2.61
O53920	O53920_MYCTU	Uncharacterized protein	Rv1673c	0|3|0	0|0|0	0.33	10
P9WNX1	DYR_MYCTU	Dihydrofolate reductase	folA	3|0|0	0|0|0	0.33	10
P9WMJ7	HTPG_MYCTU	Chaperone protein HtpG	htpG	292|93|54	108|50|22	0.33	2.44
P95221	P95221_MYCTU	Uncharacterized protein	Rv0264c	0|3|0	0|0|0	0.33	10
P9WN87	FURA_MYCTU	Transcriptional regulator FurA	furA	3|0|0	0|0|0	0.33	10
I6Y1G8	I6Y1G8_MYCTU	Methyltransferase	Rv2675c	3|0|0	0|0|0	0.33	10
P96285	PKS1_MYCTU	Putative inactive phenolphthiocerol synthesis polyketide synthase type I Pks1	pks1	0|3|0	0|0|0	0.33	10
O53190	O53190_MYCTU	Esterase	lipP	3|0|0	0|0|0	0.33	10
P9WIB9	SCMU_MYCTU	Secreted chorismate mutase	Rv1885c	3|0|0	0|0|0	0.33	10
P9WKC1	Y1425_MYCTU	Putative diacyglycerol O-acyltransferase Rv1425	Rv1425	0|3|0	0|0|0	0.33	10
P9WKB3	Y2484_MYCTU	Putative diacyglycerol O-acyltransferase Rv2484c	Rv2484c	0|3|0	0|0|0	0.33	10
I6YGF8	I6YGF8_MYCTU	Uncharacterized protein	Rv3542c	3|0|0	0|0|0	0.33	10
P96817	P96817_MYCTU	Conserved protein	Rv0140	3|0|0	0|0|0	0.33	10
P9WIQ1	GLF_MYCTU	UDP-galactopyranose mutase	glf	0|0|3	0|0|0	0.33	10
P9WML5	PATR_MYCTU	Putative phenylalanine aminotransferase	pat	3|0|0	0|0|0	0.33	10
O06560	O06560_MYCTU	Nitrate reductase	narH	3|0|0	0|0|0	0.33	10
P9WHA3	RL30_MYCTU	50S ribosomal protein L30	rpmD	0|0|3	0|0|0	0.33	10
L7N6B0	L7N6B0_MYCTU	Beta-glucosidase	lpqI	0|0|3	0|0|0	0.33	10
O07809	O07809_MYCTU	Acyltransferase	Rv3814c	0|3|0	0|0|0	0.33	10
P71981	P71981_MYCTU	Hydrolase	Rv1723	3|0|0	0|0|0	0.33	10
P9WGW7	RSMI_MYCTU	Ribosomal RNA small subunit methyltransferase I	rsmI	0|3|0	0|0|0	0.33	10
O06802	O06802_MYCTU	Alanine racemase	Rv1769	0|0|3	0|0|0	0.33	10
O07206	O07206_MYCTU	Uncharacterized protein	Rv2705c	3|0|0	0|0|0	0.33	10
P9WJT1	MMPS3_MYCTU	Probable transport accessory protein MmpS3	mmpS3	0|0|3	0|0|0	0.33	10
P9WLA7	Y2468_MYCTU	Uncharacterized protein Rv2468c	Rv2468c	21|6|0	6|5|0	0.33	2.45
P9WK29	Y1899_MYCTU	Uncharacterized protein Rv1899c	Rv1899c	35|6|6	11|0|0	0.33	4.27
P9WMN3	GLMU_MYCTU	Bifunctional protein GlmU	glmU	43|13|11	15|10|2	0.33	2.48
P9WKR3	Y877_MYCTU	Uncharacterized protein Rv0877	Rv0877	20|0|0	5|0|0	0.33	4
O07738	O07738_MYCTU	Monooxygenase	Rv1894c	21|4|2	8|2|3	0.33	2.08
P9WGC7	SUCD_MYCTU	Succinate--CoA ligase [ADP-forming] subunit alpha	sucD	80|49|19	32|13|3	0.33	3.08
P9WQ19	TRES_MYCTU	Trehalose synthase/amylase TreS	treS	77|27|13	28|10|3	0.33	2.85
O33269	O33269_MYCTU	Possible transcriptional regulatory protein	Rv0339c	2|2|2	0|2|0	0.33	3
P9WPV3	ATPFD_MYCTU	ATP synthase subunit b-delta	atpFH	6|15|8	5|5|3	0.33	2.23
P9WKE5	KPYK_MYCTU	Pyruvate kinase	pyk	45|15|8	17|5|3	0.32	2.72
P9WGZ1	RPOA_MYCTU	DNA-directed RNA polymerase subunit alpha	rpoA	173|65|19	73|30|10	0.32	2.27
Q79FX8	MMAA4_MYCTU	Hydroxymycolate synthase MmaA4	mmaA4	119|49|11	47|16|5	0.32	2.63
P9WK35	RISA_MYCTU	Riboflavin synthase	ribE	18|4|3	6|2|0	0.32	3.13
P96281	P96281_MYCTU	ATPase	Rv0435c	49|17|14	19|3|2	0.32	3.33
P9WHF5	THT3_MYCTU	Putative thiosulfate sulfurtransferase SseB	sseB	11|3|0	4|2|0	0.32	2.33
P9WHF9	THTR_MYCTU	Putative thiosulfate sulfurtransferase	cysA1	181|42|24	83|7|5	0.32	2.6
P9WHG1	RF2_MYCTU	Peptide chain release factor 2	prfB	44|20|14	18|5|2	0.32	3.12
P95034	P95034_MYCTU	Putative ferredoxin reductase	Rv0688	54|30|24	21|13|4	0.32	2.84
Q6MX51	Q6MX51_MYCTU	Probable sulfatase	Rv0296c	8|4|0	5|0|0	0.32	2.4
O53728	O53728_MYCTU	Chorismate synthase	Rv0443	13|5|3	5|3|0	0.32	2.62
P9WMG5	MCE2R_MYCTU	HTH-type transcriptional regulator Mce2R	mce2R	0|2|0	0|0|0	0.31	6.67
P9WFF5	ZFPP_MYCTU	(2Z,6E)-farnesyl diphosphate synthase	Rv1086	0|0|2	0|0|0	0.31	6.67
Q6MWY3	Q6MWY3_MYCTU	Molybdopterin synthase sulfur carrier subunit	moaX	2|0|0	0|0|0	0.31	6.67
O50393	O50393_MYCTU	Conserved protein	Rv3364c	2|0|0	0|0|0	0.31	6.67
I6Y9H2	I6Y9H2_MYCTU	Possible oxidase regulatory-related protein	Rv2499c	2|0|0	0|0|0	0.31	6.67
P9WHM3	PURU_MYCTU	Formyltetrahydrofolate deformylase	purU	0|2|0	0|0|0	0.31	6.67
O53451	MAZE3_MYCTU	Antitoxin MazE3	mazE3	2|0|0	0|0|0	0.31	6.67
O53149	O53149_MYCTU	Probable unidentified antibiotic-transport ATP-binding protein ABC transporter	Rv1458c	2|0|0	0|0|0	0.31	6.67
P95251	P95251_MYCTU	Probable transcriptional repressor (Probably TetR-family) Mce3R	mce3R	0|0|2	0|0|0	0.31	6.67
I6Y469	I6Y469_MYCTU	Uncharacterized protein	Rv3647c	2|0|0	0|0|0	0.31	6.67
O33189	O33189_MYCTU	Multidrug ABC transporter ATPase	Rv1687c	0|0|2	0|0|0	0.31	6.67
O53620	O53620_MYCTU	Aminotransferase	Rv0075	0|0|2	0|0|0	0.31	6.67
L7N692	L7N692_MYCTU	Conserved protein	Rv1489	0|2|0	0|0|0	0.31	6.67
P9WPA5	COAD_MYCTU	Phosphopantetheine adenylyltransferase	coaD	2|0|0	0|0|0	0.31	6.67
O53157	O53157_MYCTU	Conserved protein	Rv1466	2|0|0	0|0|0	0.31	6.67
P9WMY3	WBBL_MYCTU	N-acetylglucosaminyl-diphospho-decaprenol L-rhamnosyltransferase	wbbL	0|2|0	0|0|0	0.31	6.67
P9WPS5	CTPI_MYCTU	Probable cation-transporting ATPase I	ctpI	2|0|0	0|0|0	0.31	6.67
I6XD65	I6XD65_MYCTU	Amidase	pncA	2|0|0	0|0|0	0.31	6.67
P9WFY9	TRMB_MYCTU	tRNA (guanine-N(7)-)-methyltransferase	trmB	2|0|0	0|0|0	0.31	6.67
O53382	O53382_MYCTU	N-acetylglucosamine-6-phosphate deacetylase	nagA	2|0|0	0|0|0	0.31	6.67
P71594	P71594_MYCTU	Putative secreted protein P60-related protein	Rv0024	2|0|0	0|0|0	0.31	6.67
O06363	O06363_MYCTU	Possible DNA polymerase	Rv3644c	0|2|0	0|0|0	0.31	6.67
O53165	O53165_MYCTU	Probable transcriptional regulatory protein	Rv1474c	2|0|0	0|0|0	0.31	6.67
P9WPL7	CP141_MYCTU	Putative cytochrome P450 141	cyp141	0|2|0	0|0|0	0.31	6.67
O69637	O69637_MYCTU	Membrane protein	Rv3669	0|2|0	0|0|0	0.31	6.67
P9WLD9	Y2297_MYCTU	Uncharacterized protein Rv2297	Rv2297	0|2|0	0|0|0	0.31	6.67
I6Y8K3	I6Y8K3_MYCTU	MarR family transcriptional regulator	Rv0737	0|2|0	0|0|0	0.31	6.67
P9WJ83	MCTB_MYCTU	Copper transporter MctB	mctB	0|0|2	0|0|0	0.31	6.67
O05838	O05838_MYCTU	Uncharacterized protein	Rv2360c	2|0|0	0|0|0	0.31	6.67
O06300	O06300_MYCTU	Uncharacterized protein	Rv0349	0|2|0	0|0|0	0.31	6.67
P9WHH1	TRXB_MYCTU	Thioredoxin reductase	trxB	75|11|10	33|9|4	0.31	2.09
I6YG27	I6YG27_MYCTU	Uncharacterized protein	Rv3415c	2|0|0	0|0|0	0.31	6.67
P95226	P95226_MYCTU	DNA polymerase	Rv0269c	2|0|0	0|0|0	0.31	6.67
I6YCS6	I6YCS6_MYCTU	Conserved protein	Rv3698	2|0|0	0|0|0	0.31	6.67
P9WPC1	CLPS_MYCTU	ATP-dependent Clp protease adapter protein ClpS	clpS	2|0|0	0|0|0	0.31	6.67
P95150	P95150_MYCTU	Probable short-chain type dehydrogenase	Rv1865c	2|0|0	0|0|0	0.31	6.67
I6Y3T7	I6Y3T7_MYCTU	Lipid-transfer protein	ltp2	2|0|0	0|0|0	0.31	6.67
O86312	O86312_MYCTU	Probable transcriptional regulatory protein	Rv1219c	0|0|2	0|0|0	0.31	6.67
P9WQI7	Y2326_MYCTU	Uncharacterized ABC transporter ATP-binding protein Rv2326c	Rv2326c	2|0|0	0|0|0	0.31	6.67
O07226	Y299_MYCTU	Toxin Rv0299	Rv0299	2|0|0	0|0|0	0.31	6.67
P95234	P95234_MYCTU	Molybdopterin biosynthesis protein moeW	moeW	0|2|0	0|0|0	0.31	6.67
O53962	O53962_MYCTU	Membrane protein	Rv1920	0|0|2	0|0|0	0.31	6.67
O53185	O53185_MYCTU	Homocysteine methyltransferase	mmuM	2|0|0	0|0|0	0.31	6.67
P9WMH7	CLGR_MYCTU	Transcriptional regulator ClgR	clgR	2|0|0	0|0|0	0.31	6.67
P9WPX9	AROB_MYCTU	3-dehydroquinate synthase	aroB	10|5|2	4|3|0	0.31	2.43
P9WQH9	ACCD_MYCTU	Putative acetyl-coenzyme A carboxylase carboxyl transferase subunit beta	accD3	0|0|2	0|0|0	0.31	6.67
I6XW93	I6XW93_MYCTU	Uncharacterized protein	Rv0762c	0|0|2	0|0|0	0.31	6.67
O53572	O53572_MYCTU	Probable conserved membrane protein	Rv3587c	0|2|0	0|0|0	0.31	6.67
P71707	PBP1A_MYCTU	Penicillin-binding protein 1A	ponA1	2|0|0	0|0|0	0.31	6.67
O53353	WHB2A_MYCTU	Transcriptional regulator WhiB2	whiB2	2|0|0	0|0|0	0.31	6.67
P9WF79	VPC29_MYCTU	Ribonuclease VapC29	vapC29	0|0|2	0|0|0	0.31	6.67
P71982	P71982_MYCTU	Uncharacterized protein	Rv1724c	2|0|0	0|0|0	0.31	6.67
P9WKQ3	Y887_MYCTU	Uncharacterized protein Rv0887c	Rv0887c	2|0|0	0|0|0	0.31	6.67
I6Y8Y8	I6Y8Y8_MYCTU	Molybdenum cofactor synthesis protein	mog	2|0|0	0|0|0	0.31	6.67
P71730	P71730_MYCTU	Uncharacterized protein	Rv2413c	0|0|2	0|0|0	0.31	6.67
P9WL65	Y2628_MYCTU	Putative uncharacterized protein Rv2628	Rv2628	2|0|0	0|0|0	0.31	6.67
O07755	O07755_MYCTU	Uncharacterized protein	Rv1874	0|0|2	0|0|0	0.31	6.67
P9WPZ9	ARGC_MYCTU	N-acetyl-gamma-glutamyl-phosphate reductase	argC	2|0|0	0|0|0	0.31	6.67
P9WL17	Y2926_MYCTU	Uncharacterized protein Rv2926c	Rv2926c	2|0|0	0|0|0	0.31	6.67
P9WGB1	COBM_MYCTU	Precorrin-4 C(11)-methyltransferase	cobM	0|2|0	0|0|0	0.31	6.67
I6Y340	I6Y340_MYCTU	Acyl dehydratase	Rv0216	0|0|2	0|0|0	0.31	6.67
P9WKP5	Y898_MYCTU	Uncharacterized protein Rv0898c	Rv0898c	2|0|0	0|0|0	0.31	6.67
P9WF57	VPC42_MYCTU	Ribonuclease VapC42	vapC42	2|0|0	0|0|0	0.31	6.67
O53408	O53408_MYCTU	Uncharacterized protein	Rv1060	0|2|0	0|0|0	0.31	6.67
P9WJS5	MNMA_MYCTU	tRNA-specific 2-thiouridylase MnmA	mnmA	2|0|0	0|0|0	0.31	6.67
P9WHU3	Y2190_MYCTU	Probable endopeptidase Rv2190c	Rv2190c	2|0|0	0|0|0	0.31	6.67
P9WJA7	HIGA1_MYCTU	Antitoxin HigA1	higA1	2|0|0	0|0|0	0.31	6.67
P9WJ71	RSDA_MYCTU	Anti-sigma-D factor RsdA	rsdA	2|0|0	0|0|0	0.31	6.67
P9WFQ7	Y2148_MYCTU	UPF0001 protein Rv2148c	Rv2148c	0|2|0	0|0|0	0.31	6.67
Q79FR5	Q79FR5_MYCTU	PE family protein	lipX	0|2|0	0|0|0	0.31	6.67
O50433	O50433_MYCTU	Ferredoxin	fdxC	2|0|0	0|0|0	0.31	6.67
O53538	O53538_MYCTU	Conserved hypothetical proline rich protein	Rv2264c	2|0|0	0|0|0	0.31	6.67
I6YHB0	I6YHB0_MYCTU	Nucleoid-structuring protein H-NS	hns	0|0|2	0|0|0	0.31	6.67
P9WK83	LIPB_MYCTU	Octanoyltransferase	lipB	0|2|0	0|0|0	0.31	6.67
P9WGT9	PSTS2_MYCTU	Phosphate-binding protein PstS 2	pstS2	0|0|2	0|0|0	0.31	6.67
O06769	NCASE_MYCTU	Neutral ceramidase	Rv0669c	2|0|0	0|0|0	0.31	6.67
P9WNN7	ECH12_MYCTU	Probable enoyl-CoA hydratase echA12	echA12	0|2|0	0|0|0	0.31	6.67
O06380	O06380_MYCTU	Conserved protein	Rv3627c	2|0|0	0|0|0	0.31	6.67
P9WGH7	SIGK_MYCTU	ECF RNA polymerase sigma factor SigK	sigK	2|0|0	0|0|0	0.31	6.67
P9WP29	DAGK_MYCTU	Diacylglycerol kinase	dagK	2|0|0	0|0|0	0.31	6.67
P9WHB3	RL27_MYCTU	50S ribosomal protein L27	rpmA	0|0|2	0|0|0	0.31	6.67
O33363	O33363_MYCTU	Possible exported protein	Rv0518	2|0|0	0|0|0	0.31	6.67
P96356	P96356_MYCTU	Uncharacterized protein	Rv1045	0|2|0	0|0|0	0.31	6.67
P96353	P96353_MYCTU	Uncharacterized protein	Rv1048c	2|0|0	0|0|0	0.31	6.67
O07808	O07808_MYCTU	Acyltransferase	Rv3815c	0|0|2	0|0|0	0.31	6.67
P9WNA3	FTSK_MYCTU	DNA translocase FtsK	ftsK	0|2|0	0|0|0	0.31	6.67
P9WNA7	ECCC4_MYCTU	ESX-4 secretion system protein EccC4	eccC4	2|0|0	0|0|0	0.31	6.67
P9WMW9	GPGS_MYCTU	Glucosyl-3-phosphoglycerate synthase	gpgS	0|2|0	0|0|0	0.31	6.67
P9WPE1	CITEL_MYCTU	Citrate lyase subunit beta-like protein	citE	0|0|2	0|0|0	0.31	6.67
P9WH49	RS181_MYCTU	30S ribosomal protein S18 1	rpsR1	0|0|2	0|0|0	0.31	6.67
P9WF11	NNR_MYCTU	Bifunctional NAD(P)H-hydrate repair enzyme Nnr	nnr	0|0|2	0|0|0	0.31	6.67
P9WGK7	PRRB_MYCTU	Sensor-type histidine kinase PrrB	prrB	0|0|2	0|0|0	0.31	6.67
P71965	P71965_MYCTU	Possible exported alanine and valine rich protein	Rv2668	0|2|0	0|0|0	0.31	6.67
L0TB61	L0TB61_MYCTU	Conserved transmembrane protein	Rv2037c	2|0|0	0|0|0	0.31	6.67
I6YA21	I6YA21_MYCTU	Conserved protein	Rv2704	2|0|0	0|0|0	0.31	6.67
O06298	O06298_MYCTU	Membrane protein	Rv0347	15|9|5	5|6|3	0.31	2.07
P9WKJ5	ILVD_MYCTU	Dihydroxy-acid dehydratase	ilvD	94|27|16	41|16|7	0.31	2.14
I6X8S7	I6X8S7_MYCTU	Aldehyde dehydrogenase	Rv0223c	34|16|5	15|4|2	0.31	2.62
P9WGZ7	RNPH_MYCTU	Ribonuclease PH	rph	21|11|3	9|5|0	0.31	2.5
P9WNJ5	ESXL_MYCTU	ESAT-6-like protein EsxL	esxL	4|3|0	3|0|0	0.31	2.33
P9WNG3	FABH_MYCTU	3-oxoacyl-[acyl-carrier-protein] synthase 3	fabH	4|3|0	3|0|0	0.31	2.33
O53699	STF0_MYCTU	Trehalose 2-sulfotransferase	stf0	4|3|0	3|0|0	0.31	2.33
P9WHF1	RIBBA_MYCTU	Riboflavin biosynthesis protein RibBA	ribBA	46|15|14	20|9|4	0.31	2.27
P96396	P96396_MYCTU	Probable fatty-acid-CoA ligase FadD4 (Fatty-acid-CoA synthetase) (Fatty-acid-CoA synthase)	fadD4	3|4|0	0|3|0	0.31	2.33
P9WQB7	AHPC_MYCTU	Alkyl hydroperoxide reductase subunit C	ahpC	42|13|4	18|8|0	0.31	2.27
P9WFH7	Y1947_MYCTU	Putative S-adenosyl-L-methionine-dependent methyltransferase Rv1896c	Rv1896c	16|9|7	8|0|3	0.3	2.91
P9WHS9	DAPE_MYCTU	Putative succinyl-diaminopimelate desuccinylase DapE	dapE	21|11|10	10|4|0	0.3	3
P9WKZ7	Y3400_MYCTU	Uncharacterized protein Rv3400	Rv3400	25|10|5	11|4|0	0.3	2.67
P9WKG3	ISPG_MYCTU	4-hydroxy-3-methylbut-2-en-1-yl diphosphate synthase (flavodoxin)	ispG	92|30|17	36|25|5	0.3	2.11
P9WLD5	Y2302_MYCTU	Uncharacterized protein Rv2302	Rv2302	3|3|2	3|0|0	0.3	2.67
O53370	O53370_MYCTU	Succinate dehydrogenase flavoprotein subunit	sdhA	17|9|4	8|4|2	0.3	2.14
P9WHJ7	RBFA_MYCTU	Ribosome-binding factor A	rbfA	16|3|2	7|0|0	0.3	3
P9WGQ7	Y1144_MYCTU	Uncharacterized oxidoreductase Rv1144	Rv1144	13|5|4	5|4|3	0.3	1.83
P9WK23	MALQ_MYCTU	4-alpha-glucanotransferase	malQ	12|2|0	5|0|0	0.3	2.8
P9WGH9	SIGH_MYCTU	ECF RNA polymerase sigma factor SigH	sigH	3|3|2	3|0|0	0.3	2.67
P9WJD1	ESPF_MYCTU	ESX-1 secretion-associated protein EspF	espF	2|4|2	3|0|0	0.3	2.67
P9WQ05	ARCA_MYCTU	Arginine deiminase	arcA	48|16|5	20|13|4	0.3	1.86
P9WJY9	METX_MYCTU	Homoserine O-acetyltransferase	metX	0|10|0	0|4|0	0.3	2.5
P9WM41	Y1278_MYCTU	Uncharacterized protein Rv1278	Rv1278	3|5|0	2|2|0	0.3	2
P9WHL3	PYRC_MYCTU	Dihydroorotase	pyrC	0|2|3	2|0|0	0.29	2.5
P9WIJ3	DEF_MYCTU	Peptide deformylase	def	10|0|0	4|3|0	0.29	1.43
I6X5U4	I6X5U4_MYCTU	Uncharacterized protein	Rv2954c	2|3|0	2|0|0	0.29	2.5
P9WMG7	Y494_MYCTU	Uncharacterized HTH-type transcriptional regulator Rv0494	Rv0494	2|3|0	2|0|0	0.29	2.5
P9WH89	RL36_MYCTU	50S ribosomal protein L36	rpmJ	2|3|0	2|0|0	0.29	2.5
P9WMI9	CMTR_MYCTU	HTH-type transcriptional regulator CmtR	cmtR	3|2|0	2|0|0	0.29	2.5
P9WQF9	MBTN_MYCTU	Acyl-[acyl-carrier-protein] dehydrogenase MbtN	mbtN	3|2|0	2|0|0	0.29	2.5
P9WM87	Y048_MYCTU	Uncharacterized protein Rv0048c	Rv0048c	2|3|0	2|0|0	0.29	2.5
P9WKQ7	Y883_MYCTU	Uncharacterized protein Rv0883c	Rv0883c	2|3|0	2|0|0	0.29	2.5
P96276	P96276_MYCTU	Uncharacterized protein	Rv0430	3|2|0	2|0|0	0.29	2.5
O07431	O07431_MYCTU	Probable O-methyltransferase	Rv0187	3|0|2	2|0|0	0.29	2.5
P9WFQ3	Y1421_MYCTU	Nucleotide-binding protein Rv1421	Rv1421	9|6|0	7|0|0	0.29	2.14
P9WJQ9	MOBA_MYCTU	Probable molybdenum cofactor guanylyltransferase	mobA	8|0|2	4|0|0	0.29	2.5
P9WJG3	CARD_MYCTU	RNA polymerase-binding transcription factor CarD	carD	3|2|0	2|0|0	0.29	2.5
P71980	P71980_MYCTU	Possible carboxylase	Rv1722	11|5|6	5|2|3	0.29	2.2
O53240	O53240_MYCTU	Conserved protein	LH57_16315	13|0|0	6|0|0	0.29	2.17
O07810	O07810_MYCTU	Conserved protein	Rv3813c	14|3|0	7|0|0	0.29	2.43
P9WGY3	RRAAH_MYCTU	Putative 4-hydroxy-4-methyl-2-oxoglutarate aldolase	rraA	3|2|0	2|0|0	0.29	2.5
P9WQ59	FAA28_MYCTU	Long-chain-fatty-acid--AMP ligase FadD28	fadD28	111|44|24	44|29|12	0.28	2.11
Q6MWZ8	Q6MWZ8_MYCTU	Conserved protein TB9.4	TB9.4	5|0|0	2|0|0	0.28	2.5
O53443	O53443_MYCTU	ATP-binding protein	phoH2	32|14|7	15|8|0	0.28	2.3
P9WFV1	SYL_MYCTU	Leucine--tRNA ligase	leuS	22|4|6	13|0|0	0.28	2.46
O33283	EPHG_MYCTU	Epoxide hydrolase EphG	ephG	5|0|2	3|0|0	0.28	2.33
P9WM59	Y1109_MYCTU	Uncharacterized protein Rv1109c	Rv1109c	10|4|2	3|4|2	0.28	1.78
I6Y3U6	I6Y3U6_MYCTU	Enoyl-CoA hydratase	echA20	7|0|0	3|0|0	0.28	2.33
P9WK07	METE_MYCTU	5-methyltetrahydropteroyltriglutamate--homocysteine methyltransferase	metE	358|137|51	206|23|8	0.28	2.3
P9WMS7	GUAA_MYCTU	GMP synthase [glutamine-hydrolyzing]	guaA	40|10|10	20|5|4	0.28	2.07
P9WNS1	DXR_MYCTU	1-deoxy-D-xylulose 5-phosphate reductoisomerase	dxr	9|5|3	4|3|0	0.28	2.43
O06299	O06299_MYCTU	Possible transcriptional regulatory protein	Rv0348	5|0|2	3|0|0	0.28	2.33
P9WK97	LEPA_MYCTU	Elongation factor 4	lepA	7|2|0	3|2|0	0.28	1.8
P9WNC9	DHPS2_MYCTU	Inactive dihydropteroate synthase 2	folP2	2|5|0	3|0|0	0.28	2.33
P9WNJ3	ESXN_MYCTU	ESAT-6-like protein EsxN	esxN	3|4|3	4|0|0	0.27	2.5
P9WIZ1	NRDR_MYCTU	Transcriptional repressor NrdR	nrdR	15|6|2	7|4|0	0.27	2.09
P9WHH9	DLDH_MYCTU	Dihydrolipoyl dehydrogenase	lpdC	6|4|2	2|3|0	0.27	2.4
P9WHE5	RL11_MYCTU	50S ribosomal protein L11	rplK	38|28|8	18|9|3	0.27	2.47
I6Y1I1	I6Y1I1_MYCTU	Conserved hypothetical alanine rich protein	Rv2695	6|4|0	2|3|0	0.27	2
P9WNI7	ESXO_MYCTU	ESAT-6-like protein EsxO	esxO	3|4|3	4|0|0	0.27	2.5
P95151	P95151_MYCTU	Conserved protein	Rv1864c	11|3|4	5|3|0	0.27	2.25
P95202	P95202_MYCTU	Possible secreted protein	Rv0394c	18|6|4	9|4|0	0.26	2.15
P9WNY5	MMSB_MYCTU	Probable 3-hydroxyisobutyrate dehydrogenase	mmsB	9|0|0	5|0|0	0.26	1.8
O53164	O53164_MYCTU	ABC transporter	Rv1473	0|5|2	2|2|0	0.26	1.75
P9WJ03	SIR_MYCTU	Sulfite reductase [ferredoxin]	sir	31|9|14	15|6|5	0.26	2.08
P9WGV7	YQGF_MYCTU	Putative pre-16S rRNA nuclease	Rv2554c	8|4|0	4|2|0	0.26	2
O53661	O53661_MYCTU	Possible transcriptional regulatory protein (Probably TetR-family)	Rv0238	8|3|3	4|2|0	0.26	2.33
P9WLU7	Y1546_MYCTU	Uncharacterized protein Rv1546	Rv1546	13|3|0	9|0|0	0.25	1.78
P9WMD1	Y1556_MYCTU	Uncharacterized HTH-type transcriptional regulator Rv1556	Rv1556	6|0|0	3|0|0	0.25	2
P9WPL5	CP142_MYCTU	Putative cytochrome P450 142	cyp142	14|0|4	8|2|0	0.25	1.8
P9WJL1	MURF_MYCTU	UDP-N-acetylmuramoyl-tripeptide--D-alanyl-D-alanine ligase	murF	43|10|5	23|7|2	0.25	1.81
I6Y0X0	I6Y0X0_MYCTU	AMP-binding protein	fadD35	6|0|0	3|0|0	0.25	2
P96826	P96826_MYCTU	Possible quinone oxidoreductase (NADPH:quinone oxidoreductase) (Zeta-crystallin)	Rv0149	9|3|0	6|0|0	0.25	2
P9WGX7	RSBW_MYCTU	Anti-sigma-F factor RsbW	rsbW	6|3|3	2|3|0	0.25	2.4
P0CG96	Y3118_MYCTU	Uncharacterized protein Rv3118	sseC1	4|0|2	3|0|0	0.24	2
L7N690	L7N690_MYCTU	Peptidase M20	amiB1	6|2|0	4|0|0	0.24	2
O07721	O07721_MYCTU	Oxidoreductase	fadB5	0|4|0	0|2|0	0.24	2
P02663	cRAP	CASA2_BOVIN Alpha-S2-casein	CSN1S2	0|0|4	0|0|2	0.24	2
Q50584	Q50584_MYCTU	Methyltransferase	Rv1523	0|4|0	0|2|0	0.24	2
P71704	P71704_MYCTU	Conserved protein	Rv0047c	4|2|0	3|0|0	0.24	2
P9WJ79	MFTC_MYCTU	Putative mycofactocin radical SAM maturase MftC	mftC	0|4|2	0|3|0	0.24	2
P9WHG3	RF1_MYCTU	Peptide chain release factor 1	prfA	4|2|0	3|0|0	0.24	2
P9WH11	RMLC_MYCTU	dTDP-4-dehydrorhamnose 3,5-epimerase	rmlC	4|0|2	3|0|0	0.24	2
O50434	O50434_MYCTU	Aminotransferase	Rv1178	12|7|5	6|4|2	0.24	2
P96808	P96808_MYCTU	Probable acyl-CoA dehydrogenase FadE1	fadE1	11|6|2	6|3|2	0.24	1.73
P9WJQ3	NARG_MYCTU	Nitrate reductase alpha subunit	narG	9|2|2	6|0|0	0.24	2.17
P9WG39	ILVG_MYCTU	Acetolactate synthase large subunit IlvG	ilvG	21|7|0	11|5|0	0.24	1.75
P9WMN7	MOEZ_MYCTU	Probable adenylyltransferase/sulfurtransferase MoeZ	moeZ	23|15|8	10|9|6	0.24	1.84
P9WGG5	SIGG_MYCTU	ECF RNA polymerase sigma factor SigG	sigG	2|3|2	0|3|0	0.24	2.33
I6YBZ8	I6YBZ8_MYCTU	Dehydrogenase	htdY	55|11|7	26|12|6	0.23	1.66
P9WP85	COBT_MYCTU	Nicotinate-nucleotide--dimethylbenzimidazole phosphoribosyltransferase	cobT	12|0|0	9|0|0	0.23	1.33
P71737	P71737_MYCTU	Conserved protein	Rv2406c	19|12|2	11|4|0	0.23	2.2
P9WP79	FBIB_MYCTU	Coenzyme F420:L-glutamate ligase	fbiB	28|16|7	13|11|7	0.23	1.65
O06554	O06554_MYCTU	Conserved protein	Rv1156	15|9|0	9|3|0	0.23	2
O53905	O53905_MYCTU	Carboxymuconolactone decarboxylase	Rv1531	7|0|2	5|0|0	0.23	1.8
P9WQ89	Y2231_MYCTU	Uncharacterized aminotransferase Rv2231c	Rv2231c	2|2|0	0|2|0	0.22	2
P9WI85	Y181_MYCTU	Putative quercetin 2,3-dioxygenase Rv0181c	Rv0181c	5|0|0	3|0|0	0.22	1.67
P9WJI9	PNCB1_MYCTU	Nicotinate phosphoribosyltransferase pncB1	pncB1	2|2|0	2|0|0	0.22	2
I6Y120	I6Y120_MYCTU	Probable shikimate 5-dehydrogenase AroE (5-dehydroshikimate reductase)	aroE	0|2|2	0|2|0	0.22	2
P9WFI3	Y851_MYCTU	Putative S-adenosyl-L-methionine-dependent methyltransferase Rv0830	Rv0830	2|2|0	0|2|0	0.22	2
P95160	P95160_MYCTU	NADH dehydrogenase	ndh	0|2|2	2|0|0	0.22	2
L7N674	L7N674_MYCTU	Molybdopterin biosynthesis-like protein MoeZ	moeB2	0|2|2	0|2|0	0.22	2
P9WKU7	Y493_MYCTU	Uncharacterized protein Rv0493c	Rv0493c	6|2|0	3|2|0	0.22	1.6
O86319	O86319_MYCTU	Acyl-CoA dehydrogenase	fadE13	2|2|0	2|0|0	0.22	2
O53419	O53419_MYCTU	3-hydroxyisobutyryl-CoA hydrolase	echA9	35|11|7	18|8|2	0.22	1.89
O33289	ARGA_MYCTU	Amino-acid acetyltransferase	argA	2|2|0	2|0|0	0.22	2
O53977	O53977_MYCTU	RNA-binding protein	Rv1976c	2|2|0	2|0|0	0.22	2
P9WPY5	AROA_MYCTU	3-phosphoshikimate 1-carboxyvinyltransferase	aroA	5|0|0	3|0|0	0.22	1.67
P71734	P71734_MYCTU	Conserved protein	Rv2409c	16|13|5	9|5|0	0.22	2.43
P96816	P96816_MYCTU	NAD-dependent dehydratase	Rv0139	2|2|0	0|0|2	0.22	2
I6Y9Q3	PRPC_MYCTU	2-methylcitrate synthase	prpC	5|0|0	3|0|0	0.22	1.67
I6X654	I6X654_MYCTU	Acyl-CoA dehydrogenase	fadE22	18|5|4	14|0|0	0.22	1.93
O05899	O05899_MYCTU	Conserved protein	Rv3256c	22|9|7	9|9|6	0.22	1.58
P0DMM4	Y572A_MYCTU	Uncharacterized protein Rv0572A	Rv0572A	5|0|0	3|0|0	0.22	1.67
Q79FJ2	Q79FJ2_MYCTU	6-phosphogluconate dehydrogenase, decarboxylating	gnd1	6|0|0	4|0|0	0.22	1.5
L7N657	L7N657_MYCTU	Conserved protein TB18.5	TB18.5	5|2|0	4|0|0	0.21	1.75
L7N677	L7N677_MYCTU	LysR family transcriptional regulator	oxyS	6|5|0	6|0|0	0.21	1.83
P71590	FHAA_MYCTU	FHA domain-containing protein FhaA	fhaA	8|0|0	6|0|0	0.21	1.33
P9WPV1	ATPE_MYCTU	ATP synthase epsilon chain	atpC	6|3|0	5|0|0	0.21	1.8
P9WQ77	LAT_MYCTU	Probable L-lysine-epsilon aminotransferase	lat	8|0|0	6|0|0	0.21	1.33
P9WHP9	TRUA_MYCTU	tRNA pseudouridine synthase A	truA	3|3|3	4|0|0	0.21	2.25
O06543	O06543_MYCTU	Carnitine dehydratase	mcr	10|0|3	6|2|0	0.21	1.62
P72040	P72040_MYCTU	Conserved protein	Rv3773c	9|4|0	4|4|0	0.2	1.62
P96375	P96375_MYCTU	Conserved protein	Rv1025	4|3|0	4|0|0	0.2	1.75
P9WNM1	EFTS_MYCTU	Elongation factor Ts	tsf	56|27|13	33|5|5	0.2	2.23
P9WJL7	MURC_MYCTU	UDP-N-acetylmuramate--L-alanine ligase	murC	18|9|6	9|6|2	0.2	1.94
P9WQ21	TREY_MYCTU	Putative maltooligosyl trehalose synthase	treY	4|3|0	4|0|0	0.2	1.75
P9WHW3	PPIA_MYCTU	Peptidyl-prolyl cis-trans isomerase A	ppiA	13|3|0	7|4|0	0.2	1.45
O50397	O50397_MYCTU	Nitroreductase	Rv3368c	11|13|5	10|0|2	0.19	2.42
P9WPY7	ARLY_MYCTU	Argininosuccinate lyase	argH	26|7|4	18|3|0	0.19	1.76
P9WMN5	Y2204_MYCTU	Protein Rv2204c	Rv2204c	77|38|25	36|15|11	0.19	2.26
O06404	O06404_MYCTU	Possible conserved membrane protein	Rv0538	4|3|2	2|2|0	0.19	2.25
O05858	O05858_MYCTU	Probable transcriptional regulatory protein (Probably TetR-family)	Rv3208	20|12|5	11|6|0	0.19	2.18
O06569	O06569_MYCTU	Antibiotic biosynthesis monooxygenase	Rv1117	6|2|0	5|0|0	0.19	1.6
P9WNL3	DER_MYCTU	GTPase Der	der	7|3|2	6|0|0	0.19	2
P9WI71	PKNH_MYCTU	Serine/threonine-protein kinase PknH	pknH	18|6|7	13|2|0	0.18	2.07
P96941	P96941_MYCTU	Possible transcriptional regulatory protein (Probably TetR-family)	Rv0653c	3|2|0	3|0|0	0.18	1.67
O53509	Y2175_MYCTU	DNA-binding protein Rv2175c	Rv2175c	5|0|0	4|0|0	0.18	1.25
O05294	O05294_MYCTU	Alpha/beta hydrolase	Rv1192	0|4|0	0|3|0	0.18	1.33
P9WG73	THIG_MYCTU	Thiazole synthase	thiG	4|0|0	3|0|0	0.18	1.33
P96389	P96389_MYCTU	Uncharacterized protein	Rv0207c	4|0|0	3|0|0	0.18	1.33
O53773	O53773_MYCTU	Probable transcriptional regulatory protein (Possibly ArsR-family)	Rv0576	30|24|9	20|5|0	0.18	2.52
O05796	O05796_MYCTU	Methyltransferase	Rv3120	2|3|0	3|0|0	0.18	1.67
O07230	O07230_MYCTU	Alanine-phosphoribitol ligase	Rv0303	0|4|0	3|0|0	0.18	1.33
O07434	RICR_MYCTU	Copper-sensing transcriptional repressor RicR	ricR	4|0|0	0|3|0	0.18	1.33
P9WKP7	Y897_MYCTU	Uncharacterized protein Rv0897c	Rv0897c	3|2|0	3|0|0	0.18	1.67
P96815	P96815_MYCTU	Polyketide cyclase	Rv0138	3|2|0	3|0|0	0.18	1.67
O06291	O06291_MYCTU	Probable serine protease HtrA (DEGP protein)	htrA	4|5|2	3|2|0	0.18	2.2
O53534	O53534_MYCTU	Uncharacterized protein	Rv2260	4|0|0	3|0|0	0.18	1.33
O06614	O06614_MYCTU	PhiRV1 phage protein	Rv1576c	4|5|2	3|2|0	0.18	2.2
I6Y4A5	I6Y4A5_MYCTU	Beta-lactamase	Rv0634c	3|0|2	3|0|0	0.18	1.67
P9WHQ5	PSD_MYCTU	Phosphatidylserine decarboxylase proenzyme	psd	0|3|2	3|0|0	0.18	1.67
P9WP35	QCRC_MYCTU	Cytochrome bc1 complex cytochrome c subunit	qcrC	3|0|2	3|0|0	0.18	1.67
P9WKK5	IDI_MYCTU	Isopentenyl-diphosphate Delta-isomerase	idi	3|2|0	3|0|0	0.18	1.67
P72041	P72041_MYCTU	Hydrolase	lipE	8|14|3	10|2|0	0.18	2.08
O07728	O07728_MYCTU	Anti-sigma factor antagonist	Rv1904	0|3|0	2|0|0	0.18	1.5
P9WM01	Y1362_MYCTU	Uncharacterized protein Rv1362c	Rv1362c	3|0|0	2|0|0	0.18	1.5
P9WM99	Y027_MYCTU	Uncharacterized protein Rv0027	Rv0027	3|0|0	2|0|0	0.18	1.5
O53360	O53360_MYCTU	Phosphomannomutase	pmmB	3|0|0	2|0|0	0.18	1.5
P9WNP7	FADB2_MYCTU	3-hydroxybutyryl-CoA dehydrogenase	fadB2	3|0|0	2|0|0	0.18	1.5
O06169	O06169_MYCTU	Probable transcriptional regulatory protein (Probably TetR-family)	Rv2506	3|0|0	0|2|0	0.18	1.5
P9WMI1	RAMB_MYCTU	HTH-type transcriptional regulator RamB	ramB	0|3|0	2|0|0	0.18	1.5
I6Y8H4	I6Y8H4_MYCTU	Dehydrogenase	Rv0697	3|0|0	2|0|0	0.18	1.5
P9WJM7	MSHD_MYCTU	Mycothiol acetyltransferase	mshD	3|0|0	2|0|0	0.18	1.5
P9WPN9	CP126_MYCTU	Putative cytochrome P450 126	cyp126	0|3|0	0|2|0	0.18	1.5
P9WQG3	ACDC_MYCTU	Acyl-CoA dehydrogenase fadE12	fadE12	3|0|0	2|0|0	0.18	1.5
P9WGE7	SODF_MYCTU	Superoxide dismutase [Fe]	sodB	10|2|0	4|5|0	0.18	1.33
P9WJF9	CSM3_MYCTU	CRISPR type III-associated RAMP protein Csm3	csm3	3|0|0	0|2|0	0.18	1.5
O06806	O06806_MYCTU	IclR family transcriptional regulator	Rv1773c	0|3|0	2|0|0	0.18	1.5
P9WFM7	Y2908_MYCTU	UPF0109 protein Rv2908c	Rv2908c	3|0|0	2|0|0	0.18	1.5
Q06830	cRAP	PRDX1_HUMAN Peroxiredoxin-1	PRDX1	0|0|3	0|0|2	0.18	1.5
P9WJJ1	Y1812_MYCTU	NADH dehydrogenase-like protein Rv1812c	Rv1812c	0|3|0	2|0|0	0.18	1.5
O08377	O08377_MYCTU	Probable transcriptional regulator	Rv1534	3|0|0	2|0|0	0.18	1.5
O33272	O33272_MYCTU	Membrane protein	LH57_16190	0|0|3	2|0|0	0.18	1.5
P9WPW3	SCOB_MYCTU	Probable succinyl-CoA:3-ketoacid coenzyme A transferase subunit B	scoB	0|0|3	2|0|0	0.18	1.5
P9WN07	Y1524_MYCTU	Uncharacterized glycosyltransferase Rv1524	Rv1524	0|3|0	2|0|0	0.18	1.5
I6YFP0	I6YFP0_MYCTU	Biotin--acetyl-CoA-carboxylase ligase	birA	0|3|0	0|2|0	0.18	1.5
P9WPQ5	BIOD_MYCTU	ATP-dependent dethiobiotin synthetase BioD	bioD	4|2|2	4|0|0	0.18	2
P96409	P96409_MYCTU	Probable conserved membrane protein	Rv0227c	4|2|2	4|0|0	0.18	2
P95220	P95220_MYCTU	Allophanate hydrolase	Rv0263c	4|3|0	2|2|0	0.18	1.75
P72007	P72007_MYCTU	Acyl-CoA synthetase	fadD1	3|4|0	2|2|0	0.18	1.75
P9WMM1	HIS5_MYCTU	Imidazole glycerol phosphate synthase subunit HisH	hisH	4|3|0	2|2|0	0.18	1.75
P9WML7	HIS8_MYCTU	Histidinol-phosphate aminotransferase	hisC	3|4|6	6|0|0	0.18	2.17
I6XHX8	I6XHX8_MYCTU	ADP-ribose pyrophosphatase	Rv3672c	4|3|0	2|2|0	0.18	1.75
P9WNG9	ETFA_MYCTU	Electron transfer flavoprotein subunit alpha	etfA	32|8|6	17|8|2	0.18	1.7
P9WFI9	Y293_MYCTU	Putative S-adenosyl-L-methionine-dependent methyltransferase Rv0281	Rv0281	27|6|6	13|10|5	0.17	1.39
P9WG77	THID_MYCTU	Hydroxymethylpyrimidine/phosphomethylpyrimidine kinase	thiD	11|6|0	6|4|0	0.17	1.7
L7N699	L7N699_MYCTU	Fatty acyl-AMP ligase	fadD34	4|6|4	3|3|0	0.17	2.33
P9WPA1	COAX_MYCTU	Type III pantothenate kinase	coaX	2|2|2	0|0|3	0.17	2
P9WFY7	TRMD_MYCTU	tRNA (guanine-N(1)-)-methyltransferase	trmD	8|0|0	5|2|0	0.17	1.14
P9WIT3	GULDH_MYCTU	L-gulono-1,4-lactone dehydrogenase	Rv1771	34|15|11	17|8|9	0.17	1.76
P9WQH3	ACDH_MYCTU	Acetaldehyde dehydrogenase	mhpF	15|6|3	9|4|0	0.17	1.85
P96210	ESPG1_MYCTU	ESX-1 secretion-associated protein EspG1	espG1	8|7|2	6|2|0	0.17	2.13
P9WKE7	KHSE_MYCTU	Homoserine kinase	thrB	5|3|3	3|2|0	0.16	2.2
P9WP59	MFTE_MYCTU	Putative mycofactocin system creatinine amidohydrolase family protein MftE	mftE	3|2|3	4|0|0	0.16	2
P96873	P96873_MYCTU	Acetyl-CoA synthetase	Rv3268	4|4|4	3|2|0	0.16	2.4
P9WHP1	PTA_MYCTU	Phosphate acetyltransferase	pta	16|4|4	10|4|0	0.16	1.71
I6X540	I6X540_MYCTU	Conserved protein	Rv2683	6|8|5	5|3|0	0.15	2.38
P9WIS3	BKDA_MYCTU	3-methyl-2-oxobutanoate dehydrogenase subunit alpha	bkdA	23|12|10	11|9|6	0.15	1.73
P9WN75	GPDA2_MYCTU	Probable glycerol-3-phosphate dehydrogenase 2 [NAD(P)+]	gpsA2	15|12|3	11|3|0	0.15	2.14
P9WNP3	ECH1_MYCTU	Probable enoyl-CoA hydratase 1	Rv0130	4|0|2	4|0|0	0.15	1.5
I6XHH2	I6XHH2_MYCTU	Uncharacterized protein	Rv3531c	4|2|0	4|0|0	0.15	1.5
P9WK45	LPRG_MYCTU	Lipoarabinomannan carrier protein LprG	lprG	2|4|0	2|2|0	0.14	1.5
P9WG79	THIC_MYCTU	Phosphomethylpyrimidine synthase	thiC	44|7|6	24|9|4	0.14	1.54
P9WP87	COBH_MYCTU	Precorrin-8X methylmutase	cobH	9|7|0	6|3|0	0.14	1.78
O07234	O07234_MYCTU	Uncharacterized protein	Rv0307c	3|5|0	3|2|0	0.14	1.6
O53578	O53578_MYCTU	Methylmalonyl-CoA carboxyltransferase	accD4	46|9|8	24|11|4	0.14	1.62
P9WN69	G6PI_MYCTU	Glucose-6-phosphate isomerase	pgi	24|6|5	16|3|2	0.14	1.67
P9WH03	RNC_MYCTU	Ribonuclease 3	rnc	12|6|2	9|0|2	0.14	1.82
O05855	O05855_MYCTU	DEAD/DEAH box helicase	rhlE	2|5|0	5|0|0	0.14	1.4
P96241	P96241_MYCTU	Phosphoglycerate mutase	Rv3837c	9|11|4	6|5|0	0.14	2.18
P9WN53	GCSP_MYCTU	Probable glycine dehydrogenase (decarboxylating)	gcvP	64|17|12	32|16|4	0.14	1.79
P9WIM1	PAFB_MYCTU	Protein PafB	pafB	3|3|0	4|0|0	0.14	1.5
O33336	O33336_MYCTU	4'-phosphopantetheinyl transferase	pptT	2|6|0	3|3|0	0.13	1.33
P9WI57	PNP_MYCTU	Polyribonucleotide nucleotidyltransferase	pnp	69|15|6	39|11|5	0.13	1.64
I6YCF5	I6YCF5_MYCTU	Acyl-CoA dehydrogenase	fadE33	6|3|3	4|2|0	0.13	2
P9WFY1	TRPA_MYCTU	Tryptophan synthase alpha chain	trpA	16|5|6	8|5|5	0.13	1.5
P9WJM1	MURA_MYCTU	UDP-N-acetylglucosamine 1-carboxyvinyltransferase	murA	34|12|6	17|11|2	0.13	1.73
O53310	O53310_MYCTU	Possible transcriptional regulatory protein (Probably TetR-family)	Rv3160c	5|0|0	5|0|0	0.13	1
P9WP11	FQR58_MYCTU	F420H(2)-dependent quinone reductase Rv1558	Rv1558	7|2|3	7|0|0	0.13	1.71
P9WGW3	RUVA_MYCTU	Holliday junction ATP-dependent DNA helicase RuvA	ruvA	4|0|0	2|2|0	0.13	1
P9WFK9	Y566_MYCTU	UPF0234 protein Rv0566c	Rv0566c	5|0|0	5|0|0	0.13	1
O53695	MYCP3_MYCTU	Mycosin-3	mycP3	4|0|0	4|0|0	0.13	1
P96267	P96267_MYCTU	Alpha/beta hydrolase	Rv0421c	4|0|0	4|0|0	0.13	1
O69693	O69693_MYCTU	Alcohol dehydrogenase	Rv3726	8|5|2	5|3|0	0.13	1.88
P9WGM7	MTRA_MYCTU	DNA-binding response regulator MtrA	mtrA	43|22|4	26|10|0	0.12	1.92
I6XFB7	I6XFB7_MYCTU	Probable membrane protein	Rv2799	3|0|0	3|0|0	0.12	1
O05823	O05823_MYCTU	Uncharacterized protein	Rv2375	3|0|0	3|0|0	0.12	1
P9WQ45	FAD25_MYCTU	Putative fatty-acid--CoA ligase fadD25	fadD25	104|39|15	43|32|9	0.12	1.88
O53346	O53346_MYCTU	Possible transmembrane cation transporter	Rv3200c	3|2|2	4|0|0	0.12	1.75
P9WNG5	FABD_MYCTU	Malonyl CoA-acyl carrier protein transacylase	fabD	41|15|7	24|8|3	0.12	1.8
O06241	O06241_MYCTU	Conserved protein	Rv2134c	16|7|4	9|6|0	0.12	1.8
P9WP51	Y1077_MYCTU	Putative cystathionine beta-synthase Rv1077	cbs	3|0|0	0|3|0	0.12	1
O50406	DITCY_MYCTU	Type B diterpene cyclase	Rv3377c	7|3|0	5|2|0	0.12	1.43
P9WH79	RL9_MYCTU	50S ribosomal protein L9	rplI	10|0|0	10|0|0	0.12	1
I6X4D6	I6X4D6_MYCTU	Uncharacterized protein	Rv2474c	0|3|0	3|0|0	0.12	1
I6YB49	I6YB49_MYCTU	Conserved protein	Rv3091	3|0|0	3|0|0	0.12	1
O33229	O33229_MYCTU	Acyl-CoA dehydrogenase	fadE20	7|3|0	5|2|0	0.12	1.43
O53978	O53978_MYCTU	Conserved protein	Rv1977	0|5|5	3|3|0	0.12	1.67
P9WJD3	ESPE_MYCTU	ESX-1 secretion-associated protein EspE	espE	0|3|0	3|0|0	0.12	1
P9WPW5	SCOA_MYCTU	Probable succinyl-CoA:3-ketoacid coenzyme A transferase subunit A	scoA	3|0|0	3|0|0	0.12	1
P9WJK1	NADA_MYCTU	Quinolinate synthase A	nadA	56|12|8	29|13|5	0.12	1.62
P9WJZ7	Y1220_MYCTU	Putative O-methyltransferase Rv1220c	Rv1220c	28|12|2	15|10|0	0.12	1.68
I6X5C9	I6X5C9_MYCTU	Riboflavin biosynthesis protein	ribF	2|2|0	3|0|0	0.11	1.33
P9WHV7	NADK_MYCTU	NAD kinase	ppnK	4|3|2	5|0|0	0.11	1.8
P9WLQ9	Y1836_MYCTU	Uncharacterized protein Rv1836c	Rv1836c	2|0|2	3|0|0	0.11	1.33
P9WFI7	Y751_MYCTU	Putative S-adenosyl-L-methionine-dependent methyltransferase Rv0726c	Rv0726c	2|0|0	2|0|0	0.11	1
I6WXK8	I6WXK8_MYCTU	Conserved protein	Rv0157A	2|0|0	2|0|0	0.11	1
P9WIL1	PANE_MYCTU	Putative 2-dehydropantoate 2-reductase	Rv2573	0|0|2	0|2|0	0.11	1
I6YA47	I6YA47_MYCTU	Signal transduction histidine kinase	Rv2738c	0|0|2	2|0|0	0.11	1
P9WLB7	Y2313_MYCTU	Uncharacterized protein Rv2313c	Rv2313c	2|0|0	2|0|0	0.11	1
P9WKU9	Y487_MYCTU	Uncharacterized protein Rv0487	Rv0487	0|2|0	0|2|0	0.11	1
P9WNH3	Y2715_MYCTU	Uncharacterized protein Rv2715	Rv2715	2|0|0	0|2|0	0.11	1
P9WJF3	CWSA_MYCTU	Cell wall synthesis protein CwsA	cwsA	0|2|0	2|0|0	0.11	1
I6X9T8	I6X9T8_MYCTU	Conserved protein	Rv0791c	19|14|6	10|7|3	0.11	1.95
P9WJM5	MSRA_MYCTU	Peptide methionine sulfoxide reductase MsrA	msrA	2|0|0	2|0|0	0.11	1
P9WPN5	CP130_MYCTU	Cytochrome P450 130	cyp130	4|4|2	0|3|2	0.11	2
O06342	Y3479_MYCTU	Uncharacterized membrane protein Rv3479	Rv3479	0|0|2	2|0|0	0.11	1
Q6MX43	DODEC_MYCTU	Calcium dodecin	secE2	2|0|0	0|2|0	0.11	1
P9WFN1	Y2140_MYCTU	UPF0098 protein Rv2140c	Rv2140c	11|2|2	11|0|0	0.11	1.36
P9WHU1	PSA_MYCTU	Proteasome subunit alpha	prcA	0|0|2	0|2|0	0.11	1
P9WJ73	EXRBN_MYCTU	3'-5' exoribonuclease Rv2179c	Rv2179c	0|2|0	2|0|0	0.11	1
I6YGH7	I6YGH7_MYCTU	Acyl-CoA dehydrogenase	fadE31	0|2|0	2|0|0	0.11	1
O53838	KMTR_MYCTU	HTH-type transcriptional regulator KmtR	kmtR	2|0|0	2|0|0	0.11	1
O33187	O33187_MYCTU	TetR family transcriptional regulator	Rv1685c	0|2|0	2|0|0	0.11	1
P71838	Y0785_MYCTU	KsdD-like steroid dehydrogenase Rv0785	Rv0785	0|2|0	2|0|0	0.11	1
P9WL03	Y313_MYCTU	Uncharacterized protein Rv0313	Rv0313	2|0|0	2|0|0	0.11	1
P9WIP7	LSR2_MYCTU	Nucleoid-associated protein Lsr2	lsr2	2|0|0	2|0|0	0.11	1
P9WKN1	Y959_MYCTU	Uncharacterized protein Rv0959	Rv0959	2|0|0	2|0|0	0.11	1
P9WHH7	LPDA_MYCTU	NAD(P)H dehydrogenase (quinone)	lpdA	0|0|2	0|2|0	0.11	1
P9WNQ9	ECCB5_MYCTU	ESX-5 secretion system protein EccB5	eccB5	0|0|2	2|0|0	0.11	1
O06612	O06612_MYCTU	Probable PhiRv1 phage protein	Rv1578c	2|0|0	2|0|0	0.11	1
I6YF16	I6YF16_MYCTU	Conserved protein	Rv3046c	2|0|0	2|0|0	0.11	1
P9WJJ7	NADC_MYCTU	Nicotinate-nucleotide pyrophosphorylase [carboxylating]	nadC	2|0|0	2|0|0	0.11	1
P9WM27	Y1322_MYCTU	Uncharacterized protein Rv1322	Rv1322	2|0|0	2|0|0	0.11	1
O05772	O05772_MYCTU	Hypothetical oxidoreductase	Rv3093c	0|2|0	0|2|0	0.11	1
P9WPF5	PKS10_MYCTU	Polyketide synthase-like Pks10	pks10	0|2|0	0|2|0	0.11	1
P9WMU1	WAG31_MYCTU	Cell wall synthesis protein Wag31	wag31	4|0|3	5|0|0	0.11	1.4
P9WG71	THIL_MYCTU	Thiamine-monophosphate kinase	thiL	20|8|4	12|5|2	0.11	1.68
P9WFE1	DCUP_MYCTU	Uroporphyrinogen decarboxylase	hemE	4|4|0	3|2|0	0.11	1.6
P9WHB5	RL25_MYCTU	50S ribosomal protein L25	rplY	18|7|0	17|0|0	0.11	1.47
O53622	O53622_MYCTU	Oxidoreductase	Rv0077c	3|2|3	0|2|2	0.1	2
O33361	O33361_MYCTU	Possible anti-anti-sigma factor	Rv0516c	12|5|4	5|7|0	0.1	1.75
O53749	O53749_MYCTU	4-carboxymuconolactone decarboxylase	Rv0464c	3|3|2	2|2|0	0.1	2
I6X9R9	I6X9R9_MYCTU	Aldehyde dehydrogenase	aldA	10|2|3	8|0|2	0.1	1.5
P9WPZ3	ARGJ_MYCTU	Arginine biosynthesis bifunctional protein ArgJ	argJ	3|2|3	2|2|0	0.1	2
P9WGW1	RUVB_MYCTU	Holliday junction ATP-dependent DNA helicase RuvB	ruvB	2|3|3	2|2|0	0.1	2
P9WPP1	CP125_MYCTU	Steroid C26-monooxygenase	cyp125	11|6|4	8|3|0	0.1	1.91
O53669	O53669_MYCTU	Fumarate reductase	Rv0247c	13|7|4	8|5|0	0.09	1.85
O07406	O07406_MYCTU	Oxidoreductase	Rv0161	2|3|0	4|0|0	0.09	1.25
O53351	O53351_MYCTU	Uncharacterized protein	Rv3258c	2|3|0	4|0|0	0.09	1.25
P71658	P71658_MYCTU	Putative integration host factor MihF	mihF	3|2|0	4|0|0	0.09	1.25
I6YGE4	I6YGE4_MYCTU	Uncharacterized protein	Rv3528c	7|5|3	3|3|2	0.09	1.88
P9WK95	LEUD_MYCTU	3-isopropylmalate dehydratase small subunit	leuD	36|23|4	15|17|0	0.09	1.97
I6YDM0	I6YDM0_MYCTU	Uncharacterized protein	Rv2516c	3|2|0	0|4|0	0.09	1.25
O06570	O06570_MYCTU	Conserved protein	Rv1118c	3|2|0	4|0|0	0.09	1.25
O06576	O06576_MYCTU	Probable epoxide hydrolase EphC (Epoxide hydratase)	ephC	7|6|2	6|2|0	0.09	1.88
P9WKD3	BLAC_MYCTU	Beta-lactamase	blaC	3|5|4	4|2|0	0.09	2
P9WQ41	MBTM_MYCTU	Long-chain-fatty-acid--[acyl-carrier-protein] ligase MbtM	mbtM	9|10|3	5|6|0	0.09	2
O50416	O50416_MYCTU	Lipoprotein, LpqD	lpqD	5|3|2	6|0|0	0.09	1.67
P9WNE7	FER_MYCTU	Ferredoxin	fdxA	13|4|3	10|3|0	0.09	1.54
O05841	O05841_MYCTU	GCN5-related N-acetyltransferase, phosphorylase	Rv3225c	2|4|2	0|5|0	0.09	1.6
I6Y242	I6Y242_MYCTU	Conserved protein	Rv2956	6|5|0	5|2|0	0.09	1.57
P9WFK5	Y038_MYCTU	UPF0301 protein Rv0038	Rv0038	4|5|3	3|3|0	0.09	2
O53612	O53612_MYCTU	Possible transcriptional regulatory protein (Possibly TetR-family)	Rv0067c	3|3|0	2|2|0	0.09	1.5
P9WPQ9	BFR_MYCTU	Bacterioferritin	bfr	5|0|0	6|0|0	0.08	0.83
P9WFX5	TRPD_MYCTU	Anthranilate phosphoribosyltransferase	trpD	8|6|5	5|4|0	0.08	2.11
P9WNK9	ERA_MYCTU	GTPase Era	era	4|2|0	5|0|0	0.08	1.2
P9WND3	FMT_MYCTU	Methionyl-tRNA formyltransferase	fmt	5|2|0	6|0|0	0.08	1.17
P71635	CSM6_MYCTU	CRISPR-associated protein Csm6	csm6	5|5|3	7|0|0	0.08	1.86
L0TAD5	L0TAD5_MYCTU	Probable catechol-O-methyltransferase	Rv1703c	18|7|4	10|5|6	0.08	1.38
P9WI23	PPE20_MYCTU	Uncharacterized PPE family protein PPE20	ppe20	5|2|0	6|0|0	0.08	1.17
P9WNF9	ETHA_MYCTU	FAD-containing monooxygenase EthA	ethA	2|5|4	3|3|0	0.08	1.83
P9WHU9	PROB_MYCTU	Glutamate 5-kinase	proB	5|2|0	6|0|0	0.08	1.17
Q14532	cRAP	K1H2_HUMAN Keratin, type I cuticular Ha2	KRT32	0|0|5	0|0|6	0.08	0.83
P9WHW5	PSTP_MYCTU	PP2C-family Ser/Thr phosphatase	pstP	8|6|4	7|2|0	0.08	2
P9WM37	Y1289_MYCTU	Uncharacterized protein Rv1289	Rv1289	5|4|0	4|2|0	0.08	1.5
P9WPW9	MURI_MYCTU	Glutamate racemase	murI	4|6|3	3|2|2	0.08	1.86
P9WJE1	ESPA_MYCTU	ESX-1 secretion-associated protein EspA	espA	4|5|2	3|3|0	0.08	1.83
P9WGG7-2	SIGE_MYCTU	Isoform 2 of ECF RNA polymerase sigma factor SigE	sigE	8|2|0	9|0|0	0.08	1.11
O05856	O05856_MYCTU	Conserved protein	Rv3210c	4|0|0	5|0|0	0.08	0.8
O53462	O53462_MYCTU	Uncharacterized protein	Rv2016	4|3|0	3|2|0	0.07	1.4
P71947	P71947_MYCTU	PhiRV1 phage protein	Rv2650c	8|10|5	7|4|0	0.07	2.09
I6XI14	I6XI14_MYCTU	Possible cobyric acid synthase CobQ2	cobQ2	9|7|2	6|4|0	0.07	1.8
P9WI43	PPE04_MYCTU	Uncharacterized PPE family protein PPE4	ppe4	2|3|2	2|2|0	0.07	1.75
P9WPC5	CLPP1_MYCTU	ATP-dependent Clp protease proteolytic subunit 1	clpP1	49|13|9	27|11|5	0.07	1.65
P9WK01	Y3342_MYCTU	Uncharacterized methyltransferase Rv3342	Rv3342	6|3|3	4|0|3	0.07	1.71
P9WIU9	NUSG_MYCTU	Transcription termination/antitermination protein NusG	nusG	16|3|3	11|5|0	0.07	1.38
P95186	P95186_MYCTU	Acyl-CoA dehydrogenase	fadE23	50|12|7	25|16|3	0.07	1.57
P9WH69	RIR2H_MYCTU	R2-like ligand binding oxidase	nrdB	0|3|0	0|4|0	0.07	0.75
I6YGX2	I6YGX2_MYCTU	Penicillin-binding protein	ponA2	7|9|11	7|5|0	0.07	2.25
P9WHT9	PSB_MYCTU	Proteasome subunit beta	prcB	4|3|0	2|3|0	0.07	1.4
I6Y0X6	I6Y0X6_MYCTU	ATPase	Rv2510c	8|5|0	7|2|0	0.07	1.44
P9WGG9	RPSD_MYCTU	ECF RNA polymerase sigma factor SigD	sigD	3|2|2	2|2|0	0.07	1.75
P96832	P96832_MYCTU	NAD(P) transhydrogenase subunit alpha	pntAa	58|20|8	27|18|7	0.07	1.65
O53498	O53498_MYCTU	Cobalamin biosynthesis protein CobN	cobN	24|13|7	13|10|0	0.07	1.91
P9WIL5	PANC_MYCTU	Pantothenate synthetase	panC	3|2|3	5|0|0	0.07	1.6
O06542	O06542_MYCTU	Enoyl-CoA hydratase	echA10	3|4|0	3|2|0	0.07	1.4
P9WG25	TKT_MYCTU	Transketolase	tkt	23|15|12	17|5|0	0.07	2.27
P95148	P95148_MYCTU	Acetyl-CoA acetyltransferase	Rv1867	3|0|0	4|0|0	0.07	0.75
P71897	P71897_MYCTU	Conserved protein	Rv2315c	34|11|12	22|6|3	0.07	1.84
P9WQ97	AMIB2_MYCTU	Putative amidase AmiB2	amiB2	2|8|4	5|4|0	0.06	1.56
O53789	O53789_MYCTU	Probable transcriptional regulatory protein (Possibly TetR-family)	Rv0681	7|0|0	4|4|0	0.06	0.88
P9WJK3	MVIN_MYCTU	Probable peptidoglycan biosynthesis protein MviN	mviN	3|6|2	5|2|0	0.06	1.57
P9WQ99	AMIA2_MYCTU	Putative amidase AmiA2	amiA2	0|7|3	3|5|0	0.06	1.25
P72043	P72043_MYCTU	Probable oxidoreductase	Rv3777	0|2|0	3|0|0	0.06	0.67
I6X7X3	I6X7X3_MYCTU	Lipoprotein	lpqG	0|2|0	3|0|0	0.06	0.67
P9WGM3	PDTAR_MYCTU	Probable transcriptional regulatory protein pdtaR	pdtaR	6|2|0	5|2|0	0.06	1.14
P9WGM1	PRRA_MYCTU	Transcriptional regulatory protein PrrA	prrA	12|9|0	8|5|0	0.06	1.62
P9WMT1	OBG_MYCTU	GTPase Obg	obg	5|9|5	6|4|0	0.06	1.9
P9WHD5	RL16_MYCTU	50S ribosomal protein L16	rplP	0|0|2	3|0|0	0.06	0.67
P9WHN9	PHP_MYCTU	Phosphotriesterase homology protein	php	3|3|0	5|0|0	0.06	1.2
P9WMK3	HRCA_MYCTU	Heat-inducible transcription repressor HrcA	hrcA	4|8|2	3|6|0	0.06	1.56
O86361	O86361_MYCTU	Acetyl-CoA acetyltransferase	fadA2	33|20|15	15|14|6	0.06	1.94
P9WFT1	SYY_MYCTU	Tyrosine--tRNA ligase	tyrS	2|0|0	3|0|0	0.06	0.67
P9WNW7	HSAC_MYCTU	Iron-dependent extradiol dioxygenase	hsaC	0|0|2	3|0|0	0.06	0.67
O86311	O86311_MYCTU	ABC transporter ATP-binding protein	Rv1218c	5|0|0	4|2|0	0.06	0.83
P9WKA7	Y3480_MYCTU	Putative diacyglycerol O-acyltransferase Rv3480c	Rv3480c	0|2|0	0|3|0	0.06	0.67
O53564	O53564_MYCTU	Acetoacetate decarboxylase	Rv3519	0|2|0	0|3|0	0.06	0.67
P71719	P71719_MYCTU	Polyketide synthase	mbtD	2|5|0	4|0|2	0.06	1.17
P71875	KSHA_MYCTU	3-ketosteroid-9-alpha-monooxygenase oxygenase subunit	kshA	10|4|6	8|3|0	0.06	1.82
P9WGQ9	Y769_MYCTU	Uncharacterized oxidoreductase Rv0769	Rv0769	11|5|3	6|6|0	0.06	1.58
P9WNG7	ETFB_MYCTU	Electron transfer flavoprotein subunit beta	etfB	21|7|7	13|6|2	0.06	1.67
P9WJC5	ESPI_MYCTU	ESX-1 secretion-associated protein EspI	espI	0|2|0	0|3|0	0.06	0.67
P96381	P96381_MYCTU	Probable transcriptional regulatory protein (Probably TetR-family)	Rv1019	2|2|4	3|2|0	0.06	1.6
P9WJR3	MOAE1_MYCTU	Molybdopterin synthase catalytic subunit 1	moaE1	6|6|5	4|4|0	0.06	2.13
P9WHT7	TSAD_MYCTU	tRNA N6-adenosine threonylcarbamoyltransferase	tsaD	8|3|3	6|3|0	0.06	1.56
P9WF23	VPB47_MYCTU	Antitoxin VapB47	vapB47	4|2|2	3|2|0	0.06	1.6
P9WFK1	Y635_MYCTU	UPF0336 protein Rv0635	Rv0635	30|11|3	18|10|0	0.06	1.57
I6Y8R4	I6Y8R4_MYCTU	Esterase	Rv0774c	2|0|0	3|0|0	0.06	0.67
P9WK85	LIPR_MYCTU	Putative acetyl-hydrolase LipR	lipR	0|0|2	0|3|0	0.06	0.67
P9WIM5	RNMT_MYCTU	Rhamnosyl O-methyltransferase	Rv2959c	2|5|2	4|2|0	0.06	1.5
P71885	P71885_MYCTU	Conserved protein	Rv2327	0|2|0	3|0|0	0.06	0.67
P9WHK9	PYRE_MYCTU	Orotate phosphoribosyltransferase	pyrE	5|5|4	4|0|3	0.06	2
O53926	O53926_MYCTU	Acyl-CoA dehydrogenase	fadE16	20|14|4	13|7|0	0.06	1.9
O05592	O05592_MYCTU	Uncharacterized protein	Rv1006	6|8|5	3|5|2	0.05	1.9
P9WQ87	BIOF1_MYCTU	8-amino-7-oxononanoate synthase 1	bioF1	0|2|2	0|4|0	0.05	1
P9WFH9	Y1770_MYCTU	Putative S-adenosyl-L-methionine-dependent methyltransferase Rv1729c	Rv1729c	3|2|0	2|2|0	0.05	1.25
P9WNX9	GABD1_MYCTU	Succinate-semialdehyde dehydrogenase [NADP(+)] 1	gabD1	12|6|2	8|5|0	0.05	1.54
I6Y3V5	I6Y3V5_MYCTU	Acyl-CoA dehydrogenase	fadE30	5|4|2	7|0|0	0.05	1.57
P9WN81	GLPD1_MYCTU	Glycerol-3-phosphate dehydrogenase 1	glpD1	2|0|3	2|2|0	0.05	1.25
P9WKP3	Y906_MYCTU	Uncharacterized protein Rv0906	Rv0906	2|0|2	4|0|0	0.05	1
O53517	O53517_MYCTU	Conserved protein	Rv2183c	3|2|0	2|2|0	0.05	1.25
P9WLM3	Y2012_MYCTU	Uncharacterized protein Rv2012	Rv2012	3|0|2	2|2|0	0.05	1.25
P9WM23	Y1333_MYCTU	Uncharacterized aminopeptidase Rv1333	Rv1333	5|5|2	3|4|0	0.05	1.71
I6WZG6	I6WZG6_MYCTU	29 kDa antigen CFP29	cfp29	4|3|0	6|0|0	0.05	1.17
P95146	P95146_MYCTU	Probable reductase	Rv1869c	6|6|3	4|4|0	0.05	1.88
P95215	P95215_MYCTU	Uncharacterized protein	Rv0258c	0|3|0	2|2|0	0.04	0.75
P9WIV9	NUOG_MYCTU	NADH-quinone oxidoreductase subunit G	nuoG	18|18|11	17|0|3	0.04	2.35
I6Y276	I6Y276_MYCTU	Possible 2-hydroxyhepta-2,4-diene-1,7-dioate isomerase (HHDD isomerase)	Rv2993c	20|10|7	11|8|4	0.04	1.61
I6XWA1	I6XWA1_MYCTU	Adenylosuccinate lyase	purB	5|0|0	7|0|0	0.04	0.71
P9WH53	RS16_MYCTU	30S ribosomal protein S16	rpsP	6|0|3	8|0|0	0.04	1.12
P9WPZ1	Y1496_MYCTU	Probable GTPase Rv1496	Rv1496	0|3|0	2|0|2	0.04	0.75
P9WGB3	COBIJ_MYCTU	Cobalamin biosynthesis protein CobIJ	cobIJ	6|2|2	8|0|0	0.04	1.25
O86353	O86353_MYCTU	Carboxymethylenebutenolidase	Rv2054	4|6|5	6|2|0	0.04	1.88
P9WK91	LIPA_MYCTU	Lipoyl synthase	lipA	2|4|4	4|2|0	0.04	1.67
P9WN27	GLNE_MYCTU	Glutamate-ammonia-ligase adenylyltransferase	glnE	10|6|4	12|0|0	0.04	1.67
P9WQK5	Y073_MYCTU	Uncharacterized ABC transporter ATP-binding protein Rv0073	Rv0073	5|4|0	5|2|0	0.04	1.29
I6Y4U9	I6Y4U9_MYCTU	Conserved protein	Rv0799c	4|0|0	6|0|0	0.04	0.67
I6X235	I6X235_MYCTU	ADP-ribose pyrophosphatase	Rv1700	4|0|0	6|0|0	0.04	0.67
P9WGC9	TSAC_MYCTU	Putative threonylcarbamoyl-AMP synthase	Rv1301	6|5|2	5|3|0	0.04	1.62
P9WQF5	LEUC_MYCTU	3-isopropylmalate dehydratase large subunit	leuC	57|24|10	34|14|2	0.04	1.82
P9WG37	KDC_MYCTU	Alpha-keto-acid decarboxylase	kdc	44|9|6	28|9|3	0.04	1.48
O06813	O06813_MYCTU	Oxidoreductase	opcA	10|4|3	12|0|0	0.04	1.42
P9WFD1	Y2026_MYCTU	Universal stress protein Rv2026c	Rv2026c	3|2|3	2|0|3	0.04	1.6
P9WI81	PKNB_MYCTU	Serine/threonine-protein kinase PknB	pknB	5|3|4	4|3|0	0.03	1.71
I6X4S7	I6X4S7_MYCTU	Acyl-CoA thioesterase	tesB2	3|4|6	5|3|0	0.03	1.62
P9WME3	Y1287_MYCTU	Putative HTH-type transcriptional regulator Rv1287	Rv1287	7|0|0	6|3|0	0.03	0.78
P9WNV1	DNLJ_MYCTU	DNA ligase A	ligA	37|26|10	32|3|0	0.03	2.09
P9WGQ5	Y927C_MYCTU	Uncharacterized oxidoreductase Rv0927c	Rv0927c	9|4|3	9|0|2	0.03	1.45
P9WQG9	AAC2_MYCTU	Aminoglycoside 2'-N-acetyltransferase	aac	5|4|2	4|3|0	0.03	1.57
P9WK25	MAOX_MYCTU	Putative malate oxidoreductase [NAD]	mez	8|4|2	8|2|0	0.03	1.4
O07430	O07430_MYCTU	Beta-glucosidase	bglS	6|4|2	6|2|0	0.03	1.5
P9WGS3	EPHD_MYCTU	Probable oxidoreductase EphD	ephD	2|6|4	2|4|2	0.03	1.5
P71750	P71750_MYCTU	Gamma-glutamyltransferase	ggtB	3|4|7	6|3|0	0.03	1.56
P95100	P95100_MYCTU	Possible transcriptional regulatory protein (Probably TetR-family)	Rv3058c	13|3|4	9|4|2	0.03	1.33
P95103	P95103_MYCTU	Possible transcriptional regulatory protein (Probably TetR-family)	Rv3055	2|4|3	4|2|0	0.03	1.5
I6Y4C7	I6Y4C7_MYCTU	Possible ligase	Rv3712	4|3|0	4|2|0	0.03	1.17
O06563	O06563_MYCTU	GTP-binding protein TypA	typA	11|9|4	9|4|0	0.03	1.85
P9WMI5	SMTB_MYCTU	HTH-type transcriptional repressor SmtB	smtB	8|3|0	7|3|0	0.03	1.1
P95059	P95059_MYCTU	Arylsulfatase	atsA	20|10|3	16|5|0	0.03	1.57
P9WK87	NLHH_MYCTU	Carboxylesterase NlhH	nlhH	5|2|3	5|2|0	0.03	1.43
O06578	O06578_MYCTU	Conserved protein	Rv1126c	10|4|5	8|4|0	0.03	1.58
P9WQA5	Y2971_MYCTU	Uncharacterized oxidoreductase Rv2971	Rv2971	37|16|12	23|9|3	0.03	1.86
I6Y3Q0	I6Y3Q0_MYCTU	Acyl-CoA dehydrogenase	fadE27	8|0|5	8|2|0	0.03	1.3
I6Y4Z4	I6Y4Z4_MYCTU	Possible fatty-acid-CoA ligase FadD16 (Fatty-acid-CoA synthetase) (Fatty-acid-CoA synthase)	fadD16	3|2|2	2|3|0	0.03	1.4
P9WLZ5	Y1366_MYCTU	Uncharacterized protein Rv1366	Rv1366	2|3|2	3|2|0	0.03	1.4
P9WFR9	TYSY_MYCTU	Thymidylate synthase	thyA	5|0|0	5|2|0	0.03	0.71
P9WHK3	PYRR_MYCTU	Bifunctional protein PyrR	pyrR	6|3|2	5|3|0	0.03	1.38
O06348	O06348_MYCTU	Probable short-chain type dehydrogenase/reductase	Rv3485c	16|12|9	11|5|2	0.03	2.06
P9WN47	EGTD_MYCTU	Histidine N-alpha-methyltransferase	egtD	2|2|2	5|0|0	0.03	1.2
O53816	O53816_MYCTU	Methylmalonate-semialdehyde dehydrogenase	mmsA	13|9|9	12|3|0	0.03	2.07
P9WQN7	MPT51_MYCTU	MPT51/MPB51 antigen	mpt51	5|3|0	4|3|0	0.03	1.14
P9WQN9	A85C_MYCTU	Diacylglycerol acyltransferase/mycolyltransferase Ag85C	fbpC	5|0|0	5|2|0	0.03	0.71
P9WGJ3	Y505_MYCTU	Putative hydrolase Rv0505c	Rv0505c	5|2|0	5|2|0	0.03	1
P9WMG3	Y3095_MYCTU	Uncharacterized HTH-type transcriptional regulator Rv3095	Rv3095	2|4|0	2|4|0	0.02	1
P9WPA3	COAE_MYCTU	Dephospho-CoA kinase	coaE	15|10|5	12|5|0	0.02	1.76
P9WFW9	MENF_MYCTU	Putative isochorismate synthase MenF	menF	11|8|0	7|5|2	0.02	1.36
P9WMX3	GLFT1_MYCTU	Galactofuranosyl transferase GlfT1	glfT1	0|0|2	0|4|0	0.02	0.5
P9WK17	MASZ_MYCTU	Malate synthase G	glcB	56|31|11	38|9|3	0.02	1.96
P9WN83	G3P_MYCTU	Glyceraldehyde-3-phosphate dehydrogenase	gap	13|14|8	6|9|2	0.02	2.06
P9WQG1	ACDP_MYCTU	Probable acyl-CoA dehydrogenase fadE25	fadE25	37|28|23	21|8|8	0.02	2.38
P95257	SECBL_MYCTU	SecB-like chaperone Rv1957	secBL	4|2|3	2|2|2	0.02	1.5
I6YCP0	I6YCP0_MYCTU	Uncharacterized protein	Rv3651	19|12|9	9|10|3	0.02	1.82
P9WHQ1	Y1711_MYCTU	Uncharacterized RNA pseudouridine synthase Rv1711	Rv1711	4|2|0	4|2|0	0.02	1
O05872	O05872_MYCTU	Bacteriophage protein	Rv3226c	7|7|4	6|4|0	0.02	1.8
O53641	O53641_MYCTU	Probable transcriptional regulatory protein (Possibly TetR-family)	Rv0158	2|0|2	2|0|2	0.02	1
O53319	O53319_MYCTU	Conserved protein	Rv3169	5|2|2	3|4|0	0.02	1.29
P9WGI3	SIGF_MYCTU	RNA polymerase sigma factor SigF	sigF	5|5|0	6|2|0	0.02	1.25
P9WKI1	INO1_MYCTU	Inositol-3-phosphate synthase	ino1	24|7|6	12|11|4	0.02	1.37
P96821	P96821_MYCTU	Probable transcriptional regulatory protein (Possibly TetR-family)	Rv0144	2|0|2	2|2|0	0.02	1
P9WMA1	Y025_MYCTU	Uncharacterized protein Rv0025	Rv0025	5|2|2	4|3|0	0.02	1.29
P9WJK9	MURG_MYCTU	UDP-N-acetylglucosamine--N-acetylmuramyl-(pentapeptide) pyrophosphoryl-undecaprenol N-acetylglucosamine transferase	murG	0|2|2	2|2|0	0.02	1
O33317	O33317_MYCTU	GCN5-related N-acetyltransferase	Rv2775	0|2|2	2|2|0	0.02	1
P9WFG9	Y813_MYCTU	UPF0678 fatty acid-binding protein-like protein Rv0813c	Rv0813c	2|3|0	2|3|0	0.02	1
O33341	Y2859_MYCTU	Putative glutamine amidotransferase Rv2859c	Rv2859c	3|3|3	4|2|0	0.02	1.5
I6Y1P2	I6Y1P2_MYCTU	Conserved protein	Rv2778c	3|3|3	4|0|2	0.02	1.5
I6YEN3	I6YEN3_MYCTU	Oxidoreductase	Rv2893	2|3|0	2|3|0	0.02	1
P9WKG9	ISPD_MYCTU	2-C-methyl-D-erythritol 4-phosphate cytidylyltransferase	ispD	15|10|2	8|8|3	0.02	1.42
P71699	P71699_MYCTU	Possible transcriptional regulatory protein (Probably MarR-family)	Rv0042c	5|5|3	4|2|2	0.02	1.62
P9WMI3	Y023_MYCTU	Uncharacterized HTH-type transcriptional regulator Rv0023	Rv0023	5|5|3	4|2|2	0.02	1.62
P9WJM9	MSHC_MYCTU	L-cysteine:1D-myo-inositol 2-amino-2-deoxy-alpha-D-glucopyranoside ligase	mshC	19|6|5	13|5|3	0.02	1.43
P9WHD1	RL18_MYCTU	50S ribosomal protein L18	rplR	0|0|3	2|0|3	0.02	0.6
O07428	O07428_MYCTU	Uncharacterized protein	Rv0184	5|5|0	4|4|0	0.02	1.25
P9WJC7	ESPG3_MYCTU	ESX-3 secretion-associated protein EspG3	espG3	2|4|0	3|3|0	0.02	1
P9WKB1	Y3087_MYCTU	Putative diacyglycerol O-acyltransferase Rv3087	Rv3087	4|2|0	3|3|0	0.02	1
P9WH07	RSMA_MYCTU	Ribosomal RNA small subunit methyltransferase A	ksgA	3|0|0	2|3|0	0.02	0.6
I6Y1G3	I6Y1G3_MYCTU	ATPase	Rv2670c	4|0|2	3|3|0	0.02	1
O53238	O53238_MYCTU	Probable transcriptional regulatory protein	Rv2989	6|7|2	6|4|0	0.02	1.5
P9WJP1	RSMH_MYCTU	Ribosomal RNA small subunit methyltransferase H	rsmH	8|6|0	8|3|0	0.02	1.27
O53537	O53537_MYCTU	Possible oxidoreductase	Rv2263	0|4|0	3|3|0	0.02	0.67
P95137	P95137_MYCTU	Conserved protein	Rv2955c	6|5|4	6|3|0	0.02	1.67
P96214	P96214_MYCTU	Uncharacterized protein	Rv3863	10|6|4	11|2|0	0.02	1.54
P9WHC1	RL22_MYCTU	50S ribosomal protein L22	rplV	3|0|2	2|3|0	0.02	1
P9WJ99	INIA_MYCTU	Isoniazid-induced protein IniA	iniA	5|5|4	5|3|0	0.02	1.75
I6WZM9	I6WZM9_MYCTU	Cold-shock protein	cspB	3|0|2	3|0|2	0.02	1
P9WHM5	PUR3_MYCTU	Phosphoribosylglycinamide formyltransferase	purN	8|4|3	8|3|0	0.01	1.36
P95208	P95208_MYCTU	Acyl-CoA dehydrogenase	fadE7	16|10|8	10|7|2	0.01	1.79
P9WLZ1	VPB10_MYCTU	Putative antitoxin VapB10	vapB10	4|0|0	7|0|0	0.01	0.57
P9WQ01	ARGB_MYCTU	Acetylglutamate kinase	argB	11|9|3	9|5|0	0.01	1.64
Q10896	Q10896_MYCTU	Peptide synthetase	nrp	3|4|3	5|2|0	0.01	1.43
P9WQA3	ALF_MYCTU	Fructose-bisphosphate aldolase	fba	7|0|0	8|2|0	0.01	0.7
O53720	O53720_MYCTU	LuxR family transcriptional regulator	Rv0386	0|4|0	0|7|0	0.01	0.57
P9WJH9	Y2913_MYCTU	Uncharacterized protein Rv2913c	Rv2913c	6|3|5	5|2|2	0.01	1.56
P9WKJ3	ILVH_MYCTU	Putative acetolactate synthase small subunit	ilvH	14|6|3	11|6|0	0.01	1.35
P96379	MAZG_MYCTU	Nucleoside triphosphate pyrophosphohydrolase	mazG	4|5|3	4|4|0	0.01	1.5
P9WPQ7	BIOB_MYCTU	Biotin synthase	bioB	14|6|3	10|7|0	0.01	1.35
P9WHS1	MEC_MYCTU	CysO-cysteine peptidase	mec	6|4|0	6|3|0	0.01	1.11
P9WIZ3	NRDI_MYCTU	Protein NrdI	nrdI	0|2|0	2|2|0	0.01	0.5
O06592	O06592_MYCTU	Conserved protein	Rv1598c	3|2|3	3|3|0	0.01	1.33
O53896	O53896_MYCTU	Peptidase S1	pepD	10|7|4	7|6|0	0.01	1.62
P95189	HISN_MYCTU	Histidinol-phosphatase	hisN	7|2|2	6|2|2	0.01	1.1
P9WHV5	Y496_MYCTU	Uncharacterized protein Rv0496	Rv0496	15|9|5	9|7|3	0.01	1.53
P9WIX9	MUTT3_MYCTU	Putative 8-oxo-dGTP diphosphatase 3	mutT3	0|2|0	2|2|0	0.01	0.5
P9WKF7	MBTG_MYCTU	L-lysine N6-monooxygenase MbtG	mbtG	4|3|0	5|2|0	0.01	1
P9WK63	LPQE_MYCTU	Putative lipoprotein LpqE	lpqE	0|0|2	2|2|0	0.01	0.5
P9WFZ5	OTSB_MYCTU	Trehalose-phosphate phosphatase	otsB	9|5|4	8|4|0	0.01	1.5
P9WL31	Y2895_MYCTU	Uncharacterized protein Rv2895c	Rv2895c	5|0|0	6|2|0	0.01	0.63
P95232	P95232_MYCTU	Uncharacterized protein	Rv2336	2|3|3	2|4|0	0.01	1.33
P9WP41	CUT2_MYCTU	Probable cutinase cut2	cut2	3|3|0	3|3|0	0.01	1
P9WM83	Y0569_MYCTU	Uncharacterized protein Rv0569	Rv0569	2|0|0	2|2|0	0.01	0.5
P9WPH5	Y2242_MYCTU	Uncharacterized protein Rv2242	Rv2242	8|4|2	6|5|0	0.01	1.27
P9WND1	DHPS1_MYCTU	Dihydropteroate synthase	folP1	7|4|2	6|4|0	0.01	1.3
P9WHT5	Y2782_MYCTU	Uncharacterized zinc protease Rv2782c	Rv2782c	0|0|2	2|2|0	0.01	0.5
P9WFP5	Y1462_MYCTU	UPF0051 protein Rv1462	Rv1462	29|8|11	16|12|3	0.01	1.55
I6Y2E2	I6Y2E2_MYCTU	4-hydroxyacetophenone monooxygenase	Rv3049c	3|7|5	6|4|0	0.01	1.5
P9WN43	GLGC_MYCTU	Glucose-1-phosphate adenylyltransferase	glgC	12|5|5	11|4|0	0.01	1.47
P9WN45	GLGB_MYCTU	1,4-alpha-glucan branching enzyme GlgB	glgB	14|4|2	13|4|0	0.01	1.18
P9WMC5	Y2250_MYCTU	Uncharacterized HTH-type transcriptional regulator Rv2250c	Rv2250c	2|0|0	2|2|0	0.01	0.5
P9WGG3	NPD_MYCTU	NAD-dependent protein deacylase	cobB	4|6|0	5|4|0	0.01	1.11
O05882	O05882_MYCTU	Conserved protein	Rv3237c	7|3|5	6|4|0	0.01	1.5
I6Y2G3	I6Y2G3_MYCTU	Probable phosphoglucomutase PgmA (Glucose phosphomutase) (PGM)	pgmA	15|8|9	14|4|0	0.01	1.78
P9WJD5	ESPD_MYCTU	ESX-1 secretion-associated protein EspD	espD	11|3|2	10|4|0	0.01	1.14
P9WMW3	Y2581_MYCTU	Uncharacterized protein Rv2581c	Rv2581c	5|8|4	6|5|0	0.01	1.55
O05575	O05575_MYCTU	5-formyltetrahydrofolate cyclo-ligase	Rv0992c	2|4|0	4|3|0	0.01	0.86
I6YEB6	I6YEB6_MYCTU	3-ketoacyl-ACP reductase	Rv2766c	25|17|11	13|12|4	0.01	1.83
P71552	P71552_MYCTU	Magnesium chelatase	Rv0958	2|4|0	2|5|0	0.01	0.86
O06216	O06216_MYCTU	Conserved protein	Rv2161c	26|11|11	14|12|7	0.01	1.45
O33340	O33340_MYCTU	Aldehyde dehydrogenase	aldC	11|10|8	12|0|3	0.01	1.93
P9WMD9	Y472_MYCTU	Uncharacterized HTH-type transcriptional regulator Rv0472c	Rv0472c	0|3|2	4|2|0	0.01	0.83
P9WQ57	FAA30_MYCTU	Long-chain-fatty-acid--AMP ligase FadD30	fadD30	6|12|9	6|8|2	0.01	1.69
P9WLX3	Y1486_MYCTU	Uncharacterized protein Rv1486c	Rv1486c	0|2|3	2|4|0	0.01	0.83
P96856	KSTR_MYCTU	HTH-type transcriptional repressor KstR	kstR	0|3|2	4|2|0	0.01	0.83
P9WI27	PPE17_MYCTU	Uncharacterized PPE family protein PPE17	ppe17	2|2|0	3|2|0	0.01	0.8
O53343	O53343_MYCTU	ABC transporter ATP-binding protein	Rv3197	0|3|2	4|2|0	0.01	0.83
P9WJB9	ESPL_MYCTU	ESX-1 secretion-associated protein EspL	espL	2|0|0	5|0|0	0.01	0.4
O53406	O53406_MYCTU	Long-chain fatty acid--CoA ligase	fadD14	28|18|15	13|12|10	0.01	1.74
P9WKV5	Y481_MYCTU	Uncharacterized protein Rv0481c	Rv0481c	0|3|0	4|2|0	0.01	0.5
I6YDN6	I6YDN6_MYCTU	Probable cytoplasmic peptidase PepQ	pepQ	2|0|0	5|0|0	0.01	0.4
P9WNR3	ECCB3_MYCTU	ESX-3 secretion system protein EccB3	eccB3	3|0|2	4|2|0	0.01	0.83
O53516	O53516_MYCTU	1-acylglycerol-3-phosphate O-acyltransferase	Rv2182c	2|2|0	2|3|0	0.01	0.8
I6XU97	I6XU97_MYCTU	Hydrolase	Rv0045c	6|6|3	5|5|0	0.01	1.5
P9WFQ5	Y2851_MYCTU	UPF0039 protein Rv2851c	Rv2851c	5|5|4	5|4|0	0.01	1.56
O06541	O06541_MYCTU	Enoyl-CoA hydratase	echA11	3|4|2	2|3|2	0.01	1.29
P9WP73	Y2388_MYCTU	Oxygen-independent coproporphyrinogen-III oxidase-like protein Rv2388c	hemN	4|0|0	4|3|0	0.01	0.57
O53830	O53830_MYCTU	Transcriptional regulatory protein	Rv0818	10|9|5	9|5|0	0.01	1.71
I6Y0W5	I6Y0W5_MYCTU	Acyl-CoA dehydrogenase	fadE19	16|14|8	9|9|2	0.01	1.9
I6XF31	I6XF31_MYCTU	Conserved alanine and glycine and valine rich protein	Rv2696c	4|7|8	9|3|0	0.01	1.58
P9WPJ1	CAS6_MYCTU	CRISPR-associated endoribonuclease Cas6	cas6	3|4|0	4|3|0	0.01	1
P9WQD7	FAB2_MYCTU	3-oxoacyl-[acyl-carrier-protein] synthase 2	kasB	192|61|32	99|44|9	0.01	1.88
P9WGD5	SSB_MYCTU	Single-stranded DNA-binding protein	ssb	0|2|3	4|2|0	0.01	0.83
O50435	O50435_MYCTU	DNA or RNA helicase of superfamily II	Rv1179c	0|2|0	5|0|0	0.01	0.4
P9WJQ5	MOEA2_MYCTU	Molybdopterin molybdenumtransferase 2	moaE2	6|3|2	5|4|0	0.01	1.22
P9WMB9	KSTR2_MYCTU	HTH-type transcriptional repressor KstR2	kstR2	3|2|0	4|2|0	0.01	0.83
P9WMP7	HEM1_MYCTU	Glutamyl-tRNA reductase	hemA	0|2|3	4|2|0	0.01	0.83
P9WFJ1	Y153_MYCTU	Putative S-adenosyl-L-methionine-dependent methyltransferase Rv0145	Rv0145	3|4|2	4|3|0	0.01	1.29
P9WN35	TRPG_MYCTU	Anthranilate synthase component 2	trpG	3|2|0	4|2|0	0.01	0.83
P9WMW1	PHSG_MYCTU	Glycogen phosphorylase	glgP	3|0|2	4|2|0	0.01	0.83
P9WKK1	IF2_MYCTU	Translation initiation factor IF-2	infB	16|12|7	11|5|4	0.01	1.75
O06238	O06238_MYCTU	Uncharacterized protein	Rv2137c	3|0|0	4|2|0	0.01	0.5
P9WKJ9	IF3_MYCTU	Translation initiation factor IF-3	infC	11|6|3	10|3|2	0.01	1.33
P9WNM9	EFGL_MYCTU	Elongation factor G-like protein	Rv0120c	85|21|7	54|21|0	0.01	1.51
P96404	P96404_MYCTU	Enoyl-CoA hydratase	echA1	9|6|2	9|4|0	0.01	1.31
P9WFC9	Y1636_MYCTU	Universal stress protein Rv1636	Rv1636	11|6|5	9|6|0	0.01	1.47
P71668	P71668_MYCTU	Lipase	lipI	6|5|3	5|5|0	0.01	1.4
P9WFC7	UVRB_MYCTU	UvrABC system protein B	uvrB	11|7|6	7|8|0	0.01	1.6
P9WHJ1	RECD_MYCTU	RecBCD enzyme subunit RecD	recD	5|2|0	9|0|0	0.01	0.78
O05819	O05819_MYCTU	Peptide synthetase MbtF (Peptide synthase)	mbtF	4|4|0	5|3|0	0.01	1
P9WHD3	RL17_MYCTU	50S ribosomal protein L17	rplQ	13|6|0	13|4|0	0.01	1.12
O53507	O53507_MYCTU	Geranylgeranyl pyrophosphate synthase	idsA2	2|3|0	3|3|0	0.01	0.83
I6WXK4	I6WXK4_MYCTU	Phosphotyrosine protein phosphatase	ptbB	4|7|8	3|5|4	0.01	1.58
P9WH21	Y3818_MYCTU	Putative Rieske 2Fe-2S iron-sulfur protein Rv3818	Rv3818	13|11|4	10|7|0	0.01	1.65
P9WIN5	PAPA5_MYCTU	Phthiocerol/phthiodiolone dimycocerosyl transferase	papA5	3|2|0	3|3|0	0.01	0.83
O07718	ACEAA_MYCTU	Putative isocitrate lyase subunit A	aceAa	0|3|0	2|2|2	0.01	0.5
P9WQP7	3BHS_MYCTU	3 beta-hydroxysteroid dehydrogenase/Delta 5-->4-isomerase	Rv1106c	4|7|2	3|8|0	0.01	1.18
P9WIK7	PAPA2_MYCTU	Trehalose-2-sulfate acyltransferase papA2	papA2	19|11|5	13|6|4	0.01	1.52
I6YA29	I6YA29_MYCTU	Conserved alanine and leucine rich protein	Rv2714	10|2|0	8|4|2	0.01	0.86
P71898	P71898_MYCTU	Conserved protein	Rv2314c	14|9|7	10|5|3	0.01	1.67
O53287	O53287_MYCTU	Conserved protein	Rv3040c	20|10|0	11|11|2	0	1.25
P9WFX9	TRPB_MYCTU	Tryptophan synthase beta chain	trpB	3|3|3	2|3|2	0	1.29
O50462	RELB_MYCTU	Antitoxin RelB	relB	2|0|0	3|0|2	0	0.4
P9WLZ3	Y1367_MYCTU	Uncharacterized protein Rv1367c	Rv1367c	4|5|3	5|4|0	0	1.33
P9WH73	RIR2A_MYCTU	Ribonucleoside-diphosphate reductase subunit beta nrdF1	nrdF1	5|4|3	5|4|0	0	1.33
O86346	O86346_MYCTU	2-hydroxyhepta-2,4-diene-1,7-dioate isomerase	Rv0939	4|3|0	6|2|0	0	0.88
P9WQ11	END3_MYCTU	Endonuclease III	nth	7|5|0	6|3|2	0	1.09
P9WKB5	Y2285_MYCTU	Putative diacyglycerol O-acyltransferase Rv2285	Rv2285	2|5|4	4|5|0	0	1.22
P9WMM9	HIS2_MYCTU	Phosphoribosyl-ATP pyrophosphatase	hisE	7|0|0	7|4|0	0	0.64
O06392	O06392_MYCTU	Possible thioredoxin protein (Thiol-disulfide interchange protein)	Rv0526	0|0|2	3|2|0	0	0.4
P9WHG9	RELA_MYCTU	Bifunctional (p)ppGpp synthase/hydrolase RelA	relA	3|7|4	5|6|0	0	1.27
I6XI16	I6XI16_MYCTU	Conserved protein	Rv3718c	6|2|0	7|3|0	0	0.8
P9WLL9	Y2067_MYCTU	Uncharacterized protein Rv2067c	Rv2067c	17|9|4	14|7|0	0	1.43
O06144	O06144_MYCTU	Probable nonspecific lipid-transfer protein	Rv1627c	15|8|7	12|5|2	0	1.58
O06816	O06816_MYCTU	Uncharacterized protein	Rv1443c	2|0|0	3|2|0	0	0.4
O06413	O06413_MYCTU	Possible oxidoreductase	Rv0547c	2|0|0	3|2|0	0	0.4
P9WI95	PHOU2_MYCTU	Phosphate-specific transport system accessory protein PhoU homolog 2	phoU2	14|5|0	14|5|0	0	1
P9WI91	Y1501_MYCTU	Uncharacterized protein Rv1501	Rv1501	3|3|0	3|4|0	0	0.86
I6XG13	I6XG13_MYCTU	AsnC family transcriptional regulator	Rv3050c	5|3|3	5|2|2	0	1.22
O53923	O53923_MYCTU	Uncharacterized protein	Rv1676	12|5|0	12|5|0	0	1
P96890	P96890_MYCTU	Acetyl-COA carboxylase	accA3	409|37|11	220|70|11	0	1.52
P9WPR9	Y1488_MYCTU	Uncharacterized protein Rv1488	Rv1488	0|4|5	4|3|2	0	1
P9WQL9	DRRA_MYCTU	Doxorubicin resistance ATP-binding protein DrrA	drrA	3|0|2	5|2|0	0	0.71
P95185	P95185_MYCTU	NADPH:quinone oxidoreductase	fadB4	25|8|3	18|9|2	0	1.24
L7N686	L7N686_MYCTU	Uncharacterized protein	Rv0078A	5|3|4	2|4|3	0	1.33
P9WJP5	MQO_MYCTU	Probable malate:quinone oxidoreductase	mqo	4|3|0	4|4|0	0	0.88
O53390	O53390_MYCTU	Probable O-acetylhomoserine sulfhydrylase MetC (Homocysteine synthase) (O-acetylhomoserine (Thiol)-lyase) (OAH sulfhydrylase) (O-acetyl-L-homoserine sulfhydrylase)	metC	12|2|0	12|3|2	0	0.82
I6YCA3	I6YCA3_MYCTU	Acyl-CoA dehydrogenase	fadE26	2|3|4	4|4|0	0	1.12
L0TC47	LIPV_MYCTU	Lipase LipV	lipV	7|7|0	4|8|0	0	1.17
O69721	TYRA_MYCTU	Prephenate dehydrogenase	tyrA	11|7|7	9|4|3	0	1.56
O53404	O53404_MYCTU	Conserved protein	Rv1056	7|7|2	6|4|2	0	1.33
P9WH67	RS10_MYCTU	30S ribosomal protein S10	rpsJ	30|15|8	20|7|6	0	1.61
I6YDI9	I6YDI9_MYCTU	Phosphatase	plsC	0|3|0	2|5|0	0	0.43
P96878	P96878_MYCTU	Probable transmembrane carbonic anhydrase (Carbonate dehydratase) (Carbonic dehydratase)	Rv3273	3|4|0	3|5|0	0	0.88
P9WL63	Y2629_MYCTU	Uncharacterized protein Rv2629	Rv2629	52|19|4	33|16|2	0	1.47
P9WQ13	END4_MYCTU	Probable endonuclease 4	end	5|3|2	5|4|0	0	1.11
P9WMR9	DHAA_MYCTU	Haloalkane dehalogenase 3	dhaA	3|0|0	7|0|0	0	0.43
P9WJP3	MENC_MYCTU	o-succinylbenzoate synthase	menC	3|4|0	4|4|0	0	0.88
O53314	O53314_MYCTU	ATPase	moxR3	4|3|0	4|4|0	0	0.88
P9WF31	EX7L_MYCTU	Exodeoxyribonuclease 7 large subunit	xseA	3|4|0	3|5|0	0	0.88
P9WJQ1	NARX_MYCTU	Nitrate reductase-like protein NarX	narX	5|3|0	4|3|2	0	0.89
P9WP13	FQR61_MYCTU	F420H(2)-dependent quinone reductase Rv1261c	Rv1261c	2|3|5	3|3|3	0	1.11
P9WKI9	SUHB_MYCTU	Inositol-1-monophosphatase SuhB	suhB	12|7|4	7|6|4	0	1.35
P9WPD5	CISY1_MYCTU	Citrate synthase 1	gltA2	8|8|6	5|6|2	0	1.69
P9WLN5	Y2001_MYCTU	Uncharacterized protein Rv2001	Rv2001	5|3|3	3|3|3	0	1.22
I6YA03	I6YA03_MYCTU	Enoyl-CoA hydratase	echA15	9|3|0	10|4|0	0	0.86
O05898	O05898_MYCTU	Mannose-6-phosphate isomerase	manA	3|0|0	7|0|0	0	0.43
I6XW38	I6XW38_MYCTU	GCN5-related N-acetyltransferase	Rv0730	12|5|8	13|4|0	0	1.47
O06817	O06817_MYCTU	Molybdopterin oxidoreductase	bisC	5|5|0	7|3|0	0	1
P9WFK3	Y504_MYCTU	UPF0336 protein Rv0504c	Rv0504c	9|4|4	10|4|0	0	1.21
P95149	Y1866_MYCTU	Probable CoA-transferase Rv1866	Rv1866	16|15|8	14|5|2	0	1.86
P9WNZ5	DESA2_MYCTU	Putative acyl-[acyl-carrier-protein] desaturase DesA2	desA2	301|69|20	180|34|14	0	1.71
P9WKX3	BPA_MYCTU	Bacterial proteasome activator	bpa	7|0|0	6|6|0	0	0.58
O53464	VPB45_MYCTU	Putative antitoxin VapB45	vapB45	13|6|6	10|8|0	0	1.39
P9WKJ7	ILVC_MYCTU	Ketol-acid reductoisomerase (NADP(+))	ilvC	116|47|19	56|35|11	0	1.78
P9WI89	Y3633_MYCTU	Uncharacterized protein Rv3633	Rv3633	15|8|7	10|8|3	0	1.43
P9WJN1	MCA_MYCTU	Mycothiol S-conjugate amidase	mca	12|8|4	8|9|0	0	1.41
P9WFV5	SYH_MYCTU	Histidine--tRNA ligase	hisS	14|13|8	14|6|0	0	1.75
P9WMK5	HOA_MYCTU	4-hydroxy-2-oxovalerate aldolase	Rv3534c	5|2|0	6|4|0	0	0.7
P9WQK9	PSTB2_MYCTU	Phosphate import ATP-binding protein PstB 2	pstB2	6|5|6	6|6|0	0	1.42
O05572	O05572_MYCTU	Polyprenyl synthetase	grcC2	4|5|2	5|5|0	0	1.1
P94996	P94996_MYCTU	Probable polyketide synthase Pks7	pks7	6|5|0	6|5|0	0	1
O06307	O06307_MYCTU	Conserved protein	Rv0356c	10|5|0	10|5|0	0	1
P9WK13	MDH_MYCTU	Malate dehydrogenase	mdh	153|67|20	70|47|12	0	1.86
P9WIV3	NUSA_MYCTU	Transcription termination/antitermination protein NusA	nusA	16|12|10	14|5|2	0	1.81
O53176	Y2449_MYCTU	Putative trans-acting enoyl reductase Rv2449c	Rv2449c	10|4|4	9|4|2	0	1.2
P75019	P75019_MYCTU	Enoyl-CoA hydratase	echA21	18|9|5	12|9|2	0	1.39
P9WFU7	LYSX_MYCTU	Lysylphosphatidylglycerol biosynthesis bifunctional protein LysX	lysX	2|3|2	4|3|0	0	1
P9WMH1	IDER_MYCTU	Iron-dependent repressor IdeR	ideR	30|4|4	20|14|0	0	1.12
O05784	O05784_MYCTU	FAD-linked oxidase	agpS	5|7|5	7|5|0	0	1.42
P71672	P71672_MYCTU	Probable transcriptional regulatory protein	Rv1404	5|5|2	4|3|3	0	1.2
P9WK21	MAP11_MYCTU	Methionine aminopeptidase 1	map-1	6|4|0	6|5|0	0	0.91
P63907	ADD_MYCTU	Adenosine deaminase	add	4|3|5	7|3|0	0	1.2
P9WHK1	Y0571_MYCTU	Putative phosphoribosyl transferase Rv0571c	Rv0571c	5|7|5	6|6|0	0	1.42
P9WFS9	SYV_MYCTU	Valine--tRNA ligase	valS	25|5|6	21|6|3	0	1.2
P9WH71	RIR2B_MYCTU	Ribonucleoside-diphosphate reductase subunit beta nrdF2	nrdF2	4|2|2	7|2|0	0	0.89
P9WL61	Y2632_MYCTU	Uncharacterized protein Rv2632c	Rv2632c	6|0|0	9|2|0	0	0.55
I6WYY7	I6WYY7_MYCTU	(3R)-hydroxyacyl-ACP dehydratase subunit HadB	hadB	15|5|5	13|5|2	0	1.25
P9WNS5	DUT_MYCTU	Deoxyuridine 5'-triphosphate nucleotidohydrolase	dut	4|4|3	4|3|2	0	1.22
P9WP77	FBIC_MYCTU	FO synthase	fbiC	12|5|3	9|8|0	0	1.18
P9WMR5	DING_MYCTU	Probable ATP-dependent helicase DinG homolog	dinG	3|2|0	4|3|0	0	0.71
P9WGD9	FTSY_MYCTU	Signal recognition particle receptor FtsY	ftsY	3|3|0	5|3|0	0	0.75
O86374	O86374_MYCTU	Phosphomannomutase	manB	15|10|6	12|8|0	0	1.55
P9WJQ7	MOEA1_MYCTU	Molybdopterin molybdenumtransferase 1	moeA1	8|2|0	6|5|2	0	0.77
O07732	O07732_MYCTU	Cyclase	lipJ	19|9|7	13|11|0	0	1.46
P9WP15	DDN_MYCTU	Deazaflavin-dependent nitroreductase	ddn	3|7|4	5|5|2	0	1.17
P9WHA7	RL29_MYCTU	50S ribosomal protein L29	rpmC	3|2|2	4|3|0	0	1
P9WQP5	6PGL_MYCTU	6-phosphogluconolactonase	pgl	5|0|3	7|3|0	0	0.8
O07177	MAK1_MYCTU	Maltokinase	mak	36|25|19	21|13|6	0	2
P9WGK1	DOST_MYCTU	Hypoxia sensor histidine kinase response regulator DosT	dosT	11|6|3	10|6|0	0	1.25
P9WJK7	MUTA_MYCTU	Probable methylmalonyl-CoA mutase small subunit	mutA	25|12|12	19|7|4	0	1.63
O53585	GLFT2_MYCTU	Galactofuranosyl transferase GlfT2	glfT2	10|10|8	7|6|3	0	1.75
I6Y9I3	I6Y9I3_MYCTU	Probable short-chain type dehydrogenase/reductase	Rv2509	9|6|7	9|6|0	0	1.47
P9WHL9	PURK_MYCTU	N5-carboxyaminoimidazole ribonucleotide synthase	purK	3|4|0	6|3|0	0	0.78
O53260	O53260_MYCTU	Conserved protein	Rv3013	3|3|0	4|2|2	0	0.75
O06831	O06831_MYCTU	Possible long-chain-fatty-acid--CoA ligase FadD12 (Fatty-acid-CoA synthetase) (Fatty-acid-CoA synthase)	fadD12	11|7|5	11|6|0	0	1.35
P72047	P72047_MYCTU	ABC transporter ATP-binding protein	rfbE	3|3|6	3|6|2	0	1.09
P9WHM7	PUR9_MYCTU	Bifunctional purine biosynthesis protein PurH	purH	12|8|8	13|5|0	0	1.56
P9WJI7	PNCB2_MYCTU	Nicotinate phosphoribosyltransferase pncB2	pncB2	3|2|2	4|4|0	0	0.88
O53459	O53459_MYCTU	Ribosome-binding ATPase YchF	ychF	11|14|4	9|9|2	0	1.45
P9WMT5	GRPE_MYCTU	Protein GrpE	grpE	3|0|0	5|3|0	0	0.38
P9WG95	ILVA_MYCTU	L-threonine dehydratase biosynthetic IlvA	ilvA	12|7|0	12|4|2	0	1.06
P9WGL5	PDTAS_MYCTU	Probable sensor histidine kinase pdtaS	pdtaS	8|7|5	7|4|3	0	1.43
P9WHN1	PUR7_MYCTU	Phosphoribosylaminoimidazole-succinocarboxamide synthase	purC	41|22|18	26|14|5	0	1.8
P9WMK7	DBH_MYCTU	DNA-binding protein HU homolog	hup	3|6|6	4|5|3	0	1.25
P9WP99	PDUO_MYCTU	Cob(I)yrinic acid a,c-diamide adenosyltransferase	Rv1314c	5|4|0	6|5|0	0	0.82
P9WFW1	SYC_MYCTU	Cysteine--tRNA ligase	cysS	41|22|11	26|15|3	0	1.68
O07252	O07252_MYCTU	Possible transcriptional regulatory protein (Possibly TetR/AcrR-family)	Rv0328	3|3|2	3|2|3	0	1
P9WK05	MIAB_MYCTU	tRNA-2-methylthio-N(6)-dimethylallyladenosine synthase	miaB	4|7|3	6|7|0	0	1.08
P9WPX1	DHOM_MYCTU	Homoserine dehydrogenase	hom	49|15|9	28|16|8	0	1.4
O69668	EGTE_MYCTU	Probable hercynylcysteine sulfoxide lyase	egtE	7|3|0	10|3|0	0	0.77
O86335	O86335_MYCTU	Polyketide synthase	pks6	0|4|2	4|5|0	0	0.67
P96877	P96877_MYCTU	Acyl-CoA transferase	Rv3272	2|4|0	6|3|0	0	0.67
P9WMN1	HIS1_MYCTU	ATP phosphoribosyltransferase	hisG	19|19|3	15|11|0	0	1.58
O86340	O86340_MYCTU	Conserved protein	Rv2061c	10|9|4	7|6|3	0	1.44
P9WQF3	ACPM_MYCTU	Meromycolate extension acyl carrier protein	acpM	24|14|15	15|10|8	0	1.61
O53512	AROG_MYCTU	Phospho-2-dehydro-3-deoxyheptonate aldolase AroG	aroG	77|42|10	47|21|6	0	1.74
P96261	P96261_MYCTU	Glycine oxidase	thiO	3|4|5	5|2|3	0	1.2
P9WMM3	HIS6_MYCTU	Imidazole glycerol phosphate synthase subunit HisF	hisF	13|6|5	8|9|2	0	1.26
P9WGS7	Y0687_MYCTU	Uncharacterized NAD-dependent oxidoreductase Rv0687	Rv0687	3|2|0	3|3|2	0	0.63
P9WIN1	PPGK_MYCTU	Polyphosphate glucokinase	ppgK	2|4|2	6|3|0	0	0.89
I6XF25	I6XF25_MYCTU	Potassium transporter TrkA	ceoB	3|5|4	5|3|2	0	1.2
P9WJG9	NUOI_MYCTU	NADH-quinone oxidoreductase subunit I	nuoI	4|2|2	5|2|2	0	0.89
I6YAZ1	I6YAZ1_MYCTU	Conserved protein	Rv3038c	5|8|7	5|9|0	0	1.43
P9WLN7	Y2000_MYCTU	Uncharacterized protein Rv2000	Rv2000	11|10|3	8|7|2	0	1.41
P9WFJ5	Y2345_MYCTU	UPF0603 protein Rv2345	Rv2345	0|3|0	4|4|0	0	0.38
P9WFJ9	Y637_MYCTU	UPF0336 protein Rv0637	Rv0637	8|6|4	8|6|0	0	1.29
P9WN39	GLNA1_MYCTU	Glutamine synthetase 1	glnA1	8|3|2	8|4|2	0	0.93
P9WM25	Y1332_MYCTU	Uncharacterized protein Rv1332	Rv1332	4|2|2	6|3|0	0	0.89
P9WJ91	MAZE4_MYCTU	Probable antitoxin MazE4	mazE4	4|0|0	5|4|0	0	0.44
O33268	O33268_MYCTU	FeS-binding protein	Rv0338c	5|2|0	8|3|0	0	0.64
P71792	P71792_MYCTU	Conserved protein	Rv1513	2|4|0	5|4|0	0	0.67
P9WIK3	CYSH_MYCTU	Probable phosphoadenosine phosphosulfate reductase	cysH	28|11|7	18|9|7	0	1.35
O06803	O06803_MYCTU	Conserved protein	Rv1770	5|5|5	8|4|0	0	1.25
O53726	O53726_MYCTU	Probable dehydrogenase/reductase	Rv0439c	6|6|4	5|4|3	0	1.33
P9WI97	PHOU1_MYCTU	Phosphate-specific transport system accessory protein PhoU homolog 1	phoU1	13|11|2	9|8|3	0	1.3
L7N653	CWLM_MYCTU	N-acetylmuramoyl-L-alanine amidase CwlM	cwlM	0|5|2	7|4|0	0	0.64
P9WMU7	Y2212_MYCTU	Uncharacterized protein Rv2212	Rv2212	11|10|4	11|7|0	0	1.39
P9WMU3	GLPQ1_MYCTU	Probable glycerophosphoryl diester phosphodiesterase 1	glpQ1	7|8|5	7|6|2	0	1.33
I6X4J0	I6X4J0_MYCTU	Uncharacterized protein	Rv2522c	11|4|3	10|8|0	0	1
P9WQ63	MBTB_MYCTU	Phenyloxazoline synthase MbtB	mbtB	3|7|0	5|9|0	0	0.71
Q6MX34	Q6MX34_MYCTU	Probable uroporphyrin-III C-methyltransferase HemD (Uroporphyrinogen III methylase) (Urogen III methylase) (SUMT) (Urogen III methylase) (UROM)	hemD	33|29|9	21|14|5	0	1.77
O50443	O50443_MYCTU	1-pyrroline-5-carboxylate dehydrogenase	rocA	4|2|0	8|2|0	0	0.6
O53547	O53547_MYCTU	3-ketoacyl-ACP reductase	fabG	10|7|7	8|5|4	0	1.41
P9WM55	Y1148_MYCTU	Uncharacterized protein Rv1148c	Rv1148c	14|12|6	9|10|3	0	1.45
P9WPL9	CP140_MYCTU	Putative cytochrome P450 140	cyp140	2|4|4	6|5|0	0	0.91
P9WK19	MAP12_MYCTU	Methionine aminopeptidase 2	map	5|6|6	5|5|3	0	1.31
P9WHH5	STHA_MYCTU	Probable soluble pyridine nucleotide transhydrogenase	sthA	8|7|6	8|5|2	0	1.4
P9WIV7	NUOF_MYCTU	NADH-quinone oxidoreductase subunit F	nuoF	5|4|3	8|4|0	0	1
O53432	O53432_MYCTU	Conserved protein	Rv1084	17|5|4	18|6|0	0	1.08
P9WHI9	RECF_MYCTU	DNA replication and repair protein RecF	recF	0|4|3	5|5|0	0	0.7
Q10782	Q10782_MYCTU	Ketoacyl reductase	Rv1544	7|3|3	7|4|2	0	1
P9WHJ3	RECA_MYCTU	Protein RecA	recA	15|7|5	9|10|4	0	1.17
O53407	O53407_MYCTU	Conserved protein	Rv1059	14|11|6	10|8|3	0	1.48
P71701	P71701_MYCTU	5,10-methylene tetrahydromethanopterin reductase	Rv0044c	18|12|10	13|9|3	0	1.6
P9WPY1	AROC_MYCTU	Chorismate synthase	aroC	25|11|6	17|10|5	0	1.31
P9WNU1	DPO3B_MYCTU	DNA polymerase III subunit beta	dnaN	10|10|7	12|4|2	0	1.5
P9WQG7	Y802_MYCTU	Putative succinyl-CoA transferase Rv0802c	Rv0802c	5|3|2	6|2|3	0	0.91
P9WQ25	GLGX_MYCTU	Glycogen operon protein GlgX homolog	glgX	15|8|8	12|6|5	0	1.35
P9WHE7	RL10_MYCTU	50S ribosomal protein L10	rplJ	38|14|7	23|13|8	0	1.34
P9WHE1	RL13_MYCTU	50S ribosomal protein L13	rplM	9|5|4	9|7|0	0	1.12
P71814	P71814_MYCTU	Possible two component system response transcriptional positive regulator PhoP	phoP	6|7|3	7|7|0	0	1.14
P9WLD1	Y2305_MYCTU	Uncharacterized protein Rv2305	Rv2305	14|8|7	14|5|2	0	1.38
P9WL95	Y2568_MYCTU	Uncharacterized protein Rv2568c	Rv2568c	16|14|7	12|9|2	0	1.61
O53836	O53836_MYCTU	Conserved protein	Rv0825c	7|7|2	10|5|0	0	1.07
P96811	P96811_MYCTU	Epoxide hydrolase	ephF	3|4|2	6|4|0	0	0.9
P95290	P95290_MYCTU	Probable lipase LipD	lipD	11|12|4	10|7|2	0	1.42
P0CH91	MMAA3_MYCTU	Methoxy mycolic acid synthase MmaA3	mmaA3	76|29|14	47|20|7	0	1.61
P9WN51	GCST_MYCTU	Aminomethyltransferase	gcvT	18|12|10	14|8|3	0	1.6
I6Y4R2	I6Y4R2_MYCTU	Acyl-CoA dehydrogenase	fadE9	8|2|5	9|4|2	0	1
O53493	PPMNT_MYCTU	Bifunctional apolipoprotein N-acyltransferase/polyprenol monophosphomannose synthase	ppm1	4|8|0	8|7|0	0	0.8
O07807	O07807_MYCTU	Acyltransferase	Rv3816c	4|8|4	8|5|2	0	1.07
P95125	P95125_MYCTU	Lipase	lipN	18|13|4	14|8|3	0	1.4
O07427	O07427_MYCTU	Hydrolase	Rv0183	18|9|14	16|7|2	0	1.64
I6XFA9	I6XFA9_MYCTU	Acyl-CoA dehydrogenase	fadE21	9|11|9	8|8|2	0	1.61
P9WLQ5	Y1945_MYCTU	Uncharacterized protein Rv1945	Rv1945	10|9|4	7|7|3	0	1.35
O33181	O33181_MYCTU	Uncharacterized protein	Rv1778c	7|0|0	7|4|2	0	0.54
P9WKK3	IF1_MYCTU	Translation initiation factor IF-1	infA	7|0|2	8|4|2	0	0.64
P95141	FAA29_MYCTU	Long-chain-fatty-acid--AMP ligase FadD29	fadD29	5|7|2	10|4|0	0	1
P95144	P95144_MYCTU	Conserved protein	Rv1871c	4|4|2	5|3|2	0	1
P9WG57	THYX_MYCTU	Thymidylate synthase ThyX	thyX	16|14|8	12|8|4	0	1.58
P9WQ95	AMI3_MYCTU	Putative amidase AmiC	amiC	20|17|10	16|9|3	0	1.68
P9WHL5	PURQ_MYCTU	Phosphoribosylformylglycinamidine synthase subunit PurQ	purQ	20|12|3	12|13|3	0	1.25
P9WFH5	Y3874_MYCTU	Putative S-adenosyl-L-methionine-dependent methyltransferase Rv3767c	Rv3767c	8|10|2	9|7|2	0	1.11
P9WI73	PKNG_MYCTU	Serine/threonine-protein kinase PknG	pknG	23|10|9	18|10|3	0	1.35
P9WMU9	Y1264_MYCTU	pH-sensitive adenylate cyclase Rv1264	Rv1264	14|8|4	14|8|0	0	1.18
P9WMU5	GNGF_MYCTU	Putative gluconeogenesis factor	Rv1422	7|9|3	8|6|3	0	1.12
P9WGM9	MPRA_MYCTU	Response regulator MprA	mprA	7|4|3	7|5|2	0	1
P9WHM9	PUR2_MYCTU	Phosphoribosylamine--glycine ligase	purD	39|14|16	25|15|6	0	1.5
P9WII9	PDXS_MYCTU	Pyridoxal 5'-phosphate synthase subunit PdxS	pdxS	7|5|0	10|5|0	0	0.8
P9WI61	PLSB_MYCTU	Glycerol-3-phosphate acyltransferase	plsB	5|5|2	8|5|0	0	0.92
P96414	P96414_MYCTU	Acyl-CoA dehydrogenase	fadE4	8|5|3	15|2|0	0	0.94
P9WPR3	Y2850_MYCTU	Uncharacterized protein Rv2850c	Rv2850c	7|7|6	7|5|3	0	1.33
I6Y9K2	I6Y9K2_MYCTU	Probable restriction system protein Mrr	mrr	7|3|6	8|4|3	0	1.07
I6X8R2	I6X8R2_MYCTU	Peptidase M13	zmp1	23|5|9	22|7|2	0	1.19
P9WIY9	Y1063_MYCTU	Uncharacterized NTE family protein Rv1063c	Rv1063c	9|7|5	8|7|2	0	1.24
P9WFW3	SYDND_MYCTU	Aspartate--tRNA(Asp/Asn) ligase	aspS	50|23|19	27|19|13	0	1.56
P9WQ51	FAC19_MYCTU	Long-chain-fatty-acid--CoA/3-oxocholest-4-en-26-oate--CoA ligase	fadD19	16|24|10	16|14|2	0	1.56
P9WJL5	MURD_MYCTU	UDP-N-acetylmuramoylalanine--D-glutamate ligase	murD	12|13|6	11|8|3	0	1.41
O86315	O86315_MYCTU	Conserved protein	Rv1232c	15|8|0	15|9|0	0	0.96
P9WQI5	Y2564_MYCTU	Uncharacterized ABC transporter ATP-binding protein Rv2564	Rv2564	12|11|4	12|7|2	0	1.29
P9WJM3	MTNN_MYCTU	5'-methylthioadenosine/S-adenosylhomocysteine nucleosidase	mtnN	7|7|5	7|8|0	0	1.27
P9WIU1	ORN_MYCTU	Oligoribonuclease	orn	6|0|0	9|3|2	0	0.43
O53961	O53961_MYCTU	Conserved protein	Rv1919c	3|4|5	3|6|3	0	1
P9WN85	ZUR_MYCTU	Zinc uptake regulation protein	zur	12|2|3	13|8|0	0	0.81
P9WLZ7	Y1364_MYCTU	Uncharacterized protein Rv1364c	Rv1364c	7|4|4	10|5|0	0	1
P9WH61	RS13_MYCTU	30S ribosomal protein S13	rpsM	8|3|6	6|6|4	0	1.06
P9WIB7	PHKR_MYCTU	Phthiodiolone/phenolphthiodiolone dimycocerosates ketoreductase	Rv2951c	13|8|7	13|8|0	0	1.33
P96274	P96274_MYCTU	GCN5 family acetyltransferase	Rv0428c	5|5|3	7|6|0	0	1
P9WPH1	RIBD_MYCTU	Riboflavin biosynthesis protein RibD	ribD	12|9|6	12|7|2	0	1.29
O07754	O07754_MYCTU	Conserved protein	Rv1875	6|4|4	8|3|2	0	1.08
I6XF17	I6XF17_MYCTU	3'-5' exonuclease	Rv2681	7|4|3	8|5|2	0	0.93
P9WKP1	Y940_MYCTU	Uncharacterized protein Rv0940c	Rv0940c	16|9|3	13|9|3	0	1.12
P9WPI1	ECCA5_MYCTU	ESX-5 secretion system protein EccA5	eccA5	17|11|7	11|11|4	0	1.35
P9WNS3	DXS_MYCTU	1-deoxy-D-xylulose-5-phosphate synthase	dxs	6|15|7	11|13|0	0	1.17
P9WNS7	DUS_MYCTU	Probable tRNA-dihydrouridine synthase	dus	3|7|0	8|5|2	0	0.67
P9WJA1	HSAA_MYCTU	Flavin-dependent monooxygenase, oxygenase subunit HsaA	hsaA	13|7|5	11|6|5	0	1.14
P9WH13	RMLA_MYCTU	Glucose-1-phosphate thymidylyltransferase	rmlA	14|6|2	13|7|3	0	0.96
I6XG43	I6XG43_MYCTU	5,10-methylene tetrahydromethanopterin reductase	Rv3079c	6|4|5	8|3|3	0	1.07
P9WG75	THIE_MYCTU	Thiamine-phosphate synthase	thiE	9|10|7	6|6|6	0	1.44
O53444	O53444_MYCTU	Carbohydrate degradation protein	Rv1096	5|0|2	7|3|2	0	0.58
P9WKN5	Y953_MYCTU	Uncharacterized protein Rv0953c	Rv0953c	3|4|2	7|4|0	0	0.82
P96831	P96831_MYCTU	Probable acyl-CoA dehydrogenase FadE2	fadE2	15|29|14	19|14|5	0	1.53
P9WHB9	RL23_MYCTU	50S ribosomal protein L23	rplW	4|5|0	7|5|0	0	0.75
P9WFJ3	Y146_MYCTU	Putative S-adenosyl-L-methionine-dependent methyltransferase Rv0146	Rv0146	9|11|3	9|6|4	0	1.21
P9WHQ9	HPRT_MYCTU	Hypoxanthine-guanine phosphoribosyltransferase	hpt	7|7|7	7|7|2	0	1.31
P9WP31	DDL_MYCTU	D-alanine--D-alanine ligase	ddl	17|15|10	9|11|7	0	1.56
P9WHC3	RL21_MYCTU	50S ribosomal protein L21	rplU	14|4|0	16|7|0	0	0.78
P9WJ95	INIC_MYCTU	Isoniazid-induced protein IniC	iniC	6|5|0	9|5|0	0	0.79
O53613	O53613_MYCTU	Probable oxidoreductase	Rv0068	8|7|4	8|5|3	0	1.19
P9WNZ1	COABC_MYCTU	Coenzyme A biosynthesis bifunctional protein CoaBC	coaBC	24|13|8	17|10|5	0	1.41
L7N650	L7N650_MYCTU	Probable piperideine-6-carboxilic acid dehydrogenase Pcd (Piperideine-6-carboxylate dehydrogenase)	pcd	15|7|7	13|8|4	0	1.16
O53931	O53931_MYCTU	Conserved protein	Rv1780	6|3|0	8|5|2	0	0.6
P9WI79	PKND_MYCTU	Serine/threonine-protein kinase PknD	pknD	40|26|16	28|14|8	0	1.64
P96886	P96886_MYCTU	Probable bifunctional protein acetyl-/propionyl-coenzyme A carboxylase (Epsilon chain) AccE5	accE5	21|9|4	21|8|2	0	1.1
P9WM03	Y1360_MYCTU	Uncharacterized protein Rv1360	Rv1360	24|2|5	23|9|3	0	0.89
O05296	O05296_MYCTU	Conserved protein	Rv1194c	16|6|3	13|10|4	0	0.93
I6Y1Q2	I6Y1Q2_MYCTU	DtxR family transcriptional regulator	sirR	11|6|6	12|6|2	0	1.15
P9WJN3	MSHB_MYCTU	1D-myo-inositol 2-acetamido-2-deoxy-alpha-D-glucopyranoside deacetylase	mshB	5|0|0	10|2|2	0	0.36
P9WIZ9	ACG_MYCTU	Putative NAD(P)H nitroreductase acg	acg	56|40|18	41|17|6	0	1.78
P9WME5	Y1830_MYCTU	Uncharacterized HTH-type transcriptional regulator Rv1830	Rv1830	13|10|6	12|7|4	0	1.26
P9WPA7	COAA_MYCTU	Pantothenate kinase	coaA	11|5|3	13|9|0	0	0.86
P9WN11	OTSA_MYCTU	Trehalose-phosphate synthase	otsA	10|7|6	10|3|6	0	1.21
O07242	O07242_MYCTU	1,3-beta-glucanase	Rv0315	11|10|7	11|7|3	0	1.33
P9WM51	Y1260_MYCTU	Uncharacterized protein Rv1260	Rv1260	16|13|5	15|8|4	0	1.26
P9WPB7	CMAS1_MYCTU	Cyclopropane mycolic acid synthase 1	cmaA1	28|30|4	21|20|0	0	1.51
P71922	P71922_MYCTU	ATPase	Rv2426c	6|6|5	6|6|3	0	1.13
P9WNV7	DNAJ2_MYCTU	Chaperone protein DnaJ 2	dnaJ2	30|10|10	18|17|7	0	1.19
P9WH43	RS1_MYCTU	30S ribosomal protein S1	rpsA	35|5|9	33|7|5	0	1.09
P9WPC3	CLPP2_MYCTU	ATP-dependent Clp protease proteolytic subunit 2	clpP2	119|39|0	71|41|0	0	1.41
P9WNW1	DNAG_MYCTU	DNA primase	dnaG	4|5|4	4|6|3	0	1
P9WLW9	Y1498_MYCTU	Uncharacterized protein Rv1498c	Rv1498c	7|4|5	8|9|0	0	0.94
P9WQI3	SUGC_MYCTU	Trehalose import ATP-binding protein SugC	sugC	5|5|3	6|4|4	0	0.93
P9WHI7	RECN_MYCTU	DNA repair protein RecN	recN	6|5|7	9|5|2	0	1.12
O53565	Y3520_MYCTU	Putative coenzyme F420-dependent oxidoreductase Rv3520c	Rv3520c	5|4|2	7|5|2	0	0.79
O69727	O69727_MYCTU	Acyl-CoA dehydrogenase	fadE36	17|11|12	13|9|5	0	1.48
P9WFE3	UREG_MYCTU	Urease accessory protein UreG	ureG	6|3|2	7|5|3	0	0.73
O53979	O53979_MYCTU	Conserved protein	Rv1978	6|3|3	10|3|2	0	0.8
P9WH65	RS11_MYCTU	30S ribosomal protein S11	rpsK	4|5|3	7|6|0	0	0.92
O06797	O06797_MYCTU	Uncharacterized protein	Rv1762c	6|2|0	13|3|0	0	0.5
O33263	O33263_MYCTU	Probable oxidoreductase	Rv2129c	8|7|6	10|5|2	0	1.24
O53506	O53506_MYCTU	Conserved protein	Rv2172c	13|7|3	16|5|2	0	1
P9WIS1	BKDB_MYCTU	3-methyl-2-oxobutanoate dehydrogenase subunit beta	bkdB	11|8|4	12|5|4	0	1.1
P9WHE3	RL7_MYCTU	50S ribosomal protein L7/L12	rplL	41|10|6	39|9|3	0	1.12
P71733	P71733_MYCTU	Conserved protein	Rv2410c	18|9|4	18|10|0	0	1.11
Q10690	Y2082_MYCTU	Uncharacterized protein Rv2082	Rv2082	4|8|2	9|9|0	0	0.78
I6XWJ8	I6XWJ8_MYCTU	Acetyl-CoA acetyltransferase	Rv0914c	8|9|7	10|7|2	0	1.26
P9WQ61	FAA22_MYCTU	p-hydroxybenzoic acid--AMP ligase FadD22	fadD22	4|5|4	6|8|0	0	0.93
P9WN73	G6PD2_MYCTU	Glucose-6-phosphate 1-dehydrogenase 2	zwf2	5|4|2	8|6|0	0	0.79
P9WGS9	DPRE2_MYCTU	NAD-dependent decaprenylphosphoryl-D-2-keto erythropentose reductase	dprE2	5|5|0	6|5|3	0	0.71
P9WQ07	APT_MYCTU	Adenine phosphoribosyltransferase	apt	3|5|3	7|5|2	0	0.79
P9WQA7	Y2298_MYCTU	Uncharacterized oxidoreductase Rv2298	Rv2298	4|7|4	11|3|3	0	0.88
O07169	O07169_MYCTU	Probable fatty-acid-CoA ligase FadD7 (Fatty-acid-CoA synthetase) (Fatty-acid-CoA synthase)	fadD7	22|13|8	15|11|6	0	1.34
P9WH25	RS9_MYCTU	30S ribosomal protein S9	rpsI	13|5|5	11|7|5	0	1
P9WIP9	HBHA_MYCTU	Heparin-binding hemagglutinin	hbhA	5|7|4	7|5|4	0	1
P9WMQ1	UVRD1_MYCTU	ATP-dependent DNA helicase UvrD1	uvrD1	5|13|5	9|14|0	0	1
P9WMQ5	MFD_MYCTU	Transcription-repair-coupling factor	mfd	10|9|2	13|7|0	0	1.05
O69686	O69686_MYCTU	Conserved protein	Rv3719	6|4|3	7|4|3	0	0.93
P9WLM1	Y2030_MYCTU	Uncharacterized protein Rv2030c	Rv2030c	64|35|18	35|22|14	0	1.65
P9WGI7	GLYA2_MYCTU	Serine hydroxymethyltransferase 2	glyA2	8|5|5	10|4|3	0	1.06
O65936	O65936_MYCTU	Probable oxidoreductase	Rv1751	12|11|5	9|9|4	0	1.27
P9WH31	RS6_MYCTU	30S ribosomal protein S6	rpsF	0|5|3	8|4|2	0	0.57
I6YF11	I6YF11_MYCTU	Probable conserved ATP-binding protein ABC transporter	Rv3041c	9|8|5	10|6|3	0	1.16
P9WN37	GLNA2_MYCTU	Probable glutamine synthetase 2	glnA2	29|18|12	15|19|4	0	1.55
P9WPE3	CINAL_MYCTU	CinA-like protein	cinA	34|18|6	24|14|5	0	1.35
P9WGV1	METK_MYCTU	S-adenosylmethionine synthase	metK	88|20|13	53|24|11	0	1.38
P9WI99	Y3168_MYCTU	Putative aminoglycoside phosphotransferase	Rv3168	18|8|7	18|9|5	0	1.03
P9WKX5	Y3679_MYCTU	Putative ATPase Rv3679	Rv3679	17|11|7	14|12|5	0	1.13
P9WIJ9	PARB_MYCTU	Probable chromosome-partitioning protein ParB	parB	8|7|6	9|9|2	0	1.05
P9WPQ3	BCCA_MYCTU	Acetyl-/propionyl-coenzyme A carboxylase alpha chain	accA1	10|10|8	11|9|2	0	1.27
O05598	Y1013_MYCTU	Putative ligase Rv1013	pks16	7|16|4	10|13|5	0	0.96
P9WQ83	CBL_MYCTU	Putative cystathionine beta-lyase	Rv2294	20|8|8	19|9|4	0	1.12
P9WFI5	Y756_MYCTU	Putative S-adenosyl-L-methionine-dependent methyltransferase Rv0731c	Rv0731c	19|3|4	19|9|4	0	0.81
I6WZS8	I6WZS8_MYCTU	Diacylglycerol kinase	Rv0926c	13|9|7	12|9|3	0	1.21
P9WMK9	AP4A_MYCTU	AP-4-A phosphorylase	Rv2613c	7|4|2	12|4|2	0	0.72
O05295	O05295_MYCTU	Acyl-CoA synthetase	fadD36	18|8|5	17|11|3	0	1
P9WQI1	Y647_MYCTU	Uncharacterized protein Rv0647c	Rv0647c	6|10|4	9|8|4	0	0.95
P96273	P96273_MYCTU	Probable exodeoxyribonuclease III protein XthA (Exonuclease III) (EXO III) (AP endonuclease VI)	xthA	17|14|3	14|13|3	0	1.13
P9WFD3	Y3134_MYCTU	Universal stress protein Rv3134c	Rv3134c	20|15|9	13|14|5	0	1.38
O06582	PRPD_MYCTU	2-methylcitrate dehydratase	prpD	9|10|0	13|9|0	0	0.86
P95197	P95197_MYCTU	Phosphoribosylglycinamide formyltransferase 2	purT	22|13|4	18|13|5	0	1.08
P9WQK7	UVRA_MYCTU	UvrABC system protein A	uvrA	21|11|13	22|9|3	0	1.32
P95188	P95188_MYCTU	Probable pyruvate formate lyase activating protein PflA (Formate acetyltransferase activating enzyme) ([pyruvate formate-lyase] activating enzyme)	pflA	7|3|0	10|6|3	0	0.53
P9WPB5	CMAS2_MYCTU	Cyclopropane mycolic acid synthase 2	cmaA2	84|45|16	59|24|8	0	1.59
P9WIE5	KATG_MYCTU	Catalase-peroxidase	katG	108|32|23	65|33|13	0	1.47
O07256	O07256_MYCTU	Conserved protein	Rv0332	17|7|2	16|13|0	0	0.9
I6Y0L1	I6Y0L1_MYCTU	Peptide synthetase MbtE (Peptide synthase)	mbtE	16|25|11	19|20|0	0	1.33
P9WMA9	Y0079_MYCTU	Uncharacterized protein Rv0079	Rv0079	19|18|6	13|13|5	0	1.39
O53777	O53777_MYCTU	Conserved protein	Rv0580c	23|13|6	20|14|3	0	1.14
Q79FX6	MMAA2_MYCTU	Cyclopropane mycolic acid synthase MmaA2	mmaA2	54|36|9	31|30|2	0	1.57
P9WID9	BCPB_MYCTU	Putative peroxiredoxin Rv1608c	bcpB	6|3|4	6|5|5	0	0.81
P9WNW5	DISA_MYCTU	DNA integrity scanning protein DisA	disA	16|8|6	14|11|4	0	1.03
P9WLW5	Y1507_MYCTU	Uncharacterized protein Rv1507c	Rv1507c	7|9|6	9|8|4	0	1.05
O53181	KORB_MYCTU	2-oxoglutarate oxidoreductase subunit KorB	korB	94|39|17	52|36|8	0	1.56
P9WMH9	Y474_MYCTU	Uncharacterized HTH-type transcriptional regulator Rv0474	Rv0474	7|6|5	8|5|4	0	1.06
P9WFU3	SYFA_MYCTU	Phenylalanine--tRNA ligase alpha subunit	pheS	9|8|4	8|10|3	0	1
P9WKW3	Y441_MYCTU	Uncharacterized protein Rv0441c	Rv0441c	6|3|2	8|7|2	0	0.65
P96857	P96857_MYCTU	LacI family transcriptional regulator	Rv3575c	15|9|5	14|10|4	0	1.04
P9WIC3	PHEA_MYCTU	Prephenate dehydratase	pheA	23|19|7	21|16|0	0	1.32
O53577	O53577_MYCTU	Acyl-CoA dehydrogenase	fadE35	16|9|11	14|8|6	0	1.29
P9WGQ1	Y1856_MYCTU	Putative oxidoreductase Rv1856c	Rv1856c	20|13|7	16|11|6	0	1.21
P9WQ27	BE_MYCTU	Probable 1,4-alpha-glucan branching enzyme Rv3031	Rv3031	5|5|7	8|7|4	0	0.89
P9WKC9	TGS1_MYCTU	Probable diacyglycerol O-acyltransferase tgs1	tgs1	17|13|6	14|12|5	0	1.16
P9WHT3	AMPA_MYCTU	Probable cytosol aminopeptidase	pepA	13|9|5	13|9|4	0	1.04
P9WHF7	THT2_MYCTU	Putative thiosulfate sulfurtransferase SseA	sseA	15|8|5	15|10|2	0	1.04
P95072	P95072_MYCTU	Possible protease IV SppA (Endopeptidase IV) (Signal peptide peptidase)	sppA	15|17|10	12|12|6	0	1.4
P9WGR1	INHA_MYCTU	Enoyl-[acyl-carrier-protein] reductase [NADH]	inhA	27|16|2	21|16|3	0	1.12
O53873	O53873_MYCTU	DNA helicase Ercc3	ercc3	22|13|11	19|14|3	0	1.28
P9WLL7	Y2074_MYCTU	Uncharacterized protein Rv2074	Rv2074	9|9|4	10|9|2	0	1.05
P9WNP1	ECHA6_MYCTU	Probable enoyl-CoA hydratase echA6	echA6	21|12|3	19|14|2	0	1.03
P9WGS1	Y1543_MYCTU	Uncharacterized oxidoreductase Rv1543	Rv1543	18|17|8	19|8|5	0	1.34
O53532	O53532_MYCTU	Methyltransferase	Rv2258c	11|8|2	10|9|4	0	0.91
P9WIK9	PAPA1_MYCTU	SL659 acyltransferase papA1	papA1	10|11|8	8|10|6	0	1.21
O05886	HPF_MYCTU	Ribosome hibernation promotion factor	hpf	5|7|2	7|8|4	0	0.74
P9WGT1	HSD_MYCTU	3-alpha-(or 20-beta)-hydroxysteroid dehydrogenase	fabG3	7|6|2	9|7|2	0	0.83
P9WQB3	LEU1_MYCTU	2-isopropylmalate synthase	leuA	31|8|6	33|10|0	0	1.05
P96824	P96824_MYCTU	Aldehyde dehydrogenase	Rv0147	7|3|4	8|6|3	0	0.82
P9WJJ9	NADB_MYCTU	L-aspartate oxidase	nadB	11|15|9	13|9|5	0	1.3
O53664	O53664_MYCTU	Dehydratase	htdX	6|5|3	9|5|2	0	0.88
P95159	P95159_MYCTU	Oxidoreductase	Rv1855c	25|10|7	20|11|6	0	1.14
P9WNA5	ECCC5_MYCTU	ESX-5 secretion system protein EccC5	eccC5	6|12|6	10|13|2	0	0.96
P9WPE5	CH10_MYCTU	10 kDa chaperonin	groS	61|16|14	46|20|6	0	1.26
P71977	P71977_MYCTU	Probable transcriptional regulatory protein	Rv1719	19|11|16	13|11|8	0	1.44
O05773	O05773_MYCTU	Hydroxylase	Rv3094c	24|16|10	20|14|4	0	1.32
O06391	Y525_MYCTU	Uncharacterized protein Rv0525	Rv0525	11|8|2	11|12|0	0	0.91
P9WH81	RL6_MYCTU	50S ribosomal protein L6	rplF	17|15|6	16|11|2	0	1.31
P9WQ91	AAT_MYCTU	Probable aspartate aminotransferase	aspC	8|5|5	9|9|3	0	0.86
O33259	METH_MYCTU	Methionine synthase	metH	47|40|9	39|22|4	0	1.48
P9WKJ1	CYSQ_MYCTU	3'-phosphoadenosine 5'-phosphate phosphatase	cysQ	13|17|11	13|16|4	0	1.24
P9WN15	Y2006_MYCTU	Uncharacterized glycosyl hydrolase Rv2006	Rv2006	33|22|11	28|15|7	0	1.32
L0TBR2	L0TBR2_MYCTU	Possible flavoprotein	Rv2251	19|6|8	23|9|5	0	0.89
P9WG43	TPIS_MYCTU	Triosephosphate isomerase	tpiA	50|24|16	42|17|6	0	1.38
P9WLS3	Y1738_MYCTU	Uncharacterized protein Rv1738	Rv1738	9|4|7	11|9|5	0	0.8
P9WLN1	Y2005_MYCTU	Universal stress protein Rv2005c	Rv2005c	49|23|11	36|22|6	0	1.3
O77727	cRAP	K1C15_SHEEP Keratin, type I cytoskeletal 15	KRT15	0|0|21	0|4|33	0	0.57
P9WL07	Y3127_MYCTU	Uncharacterized protein Rv3127	Rv3127	8|7|12	13|9|5	0	1
P9WFX7	TRPC_MYCTU	Indole-3-glycerol phosphate synthase	trpC	18|19|16	16|12|8	0	1.47
P9WFX3	TRPE_MYCTU	Anthranilate synthase component 1	trpE	26|23|9	25|15|4	0	1.32
P9WJN7	APBC_MYCTU	Iron-sulfur cluster carrier protein	mrp	17|16|5	17|13|4	0	1.12
O33185	O33185_MYCTU	Possible bifunctional enzyme long-chain acyl-CoA synthase and lipase	Rv1683	25|15|11	22|16|6	0	1.16
P9WKZ3	Y3404_MYCTU	Uncharacterized protein Rv3404c	Rv3404c	8|10|5	10|10|4	0	0.96
P9WFD9	Y2028_MYCTU	Universal stress protein Rv2028c	Rv2028c	13|12|4	15|10|3	0	1.04
O53154	O53154_MYCTU	Cysteine desulfurase	sufC	22|11|5	26|12|0	0	1
Q6MX39	UMAA_MYCTU	S-adenosylmethionine-dependent methyltransferase UmaA	umaA	66|40|18	37|34|13	0	1.48
I6Y498	I6Y498_MYCTU	Anion transporter	Rv3680	10|12|6	14|9|6	0	0.97
P9WFW5	SYR_MYCTU	Arginine--tRNA ligase	argS	34|18|9	34|10|5	0	1.24
P9WIY7	Y2565_MYCTU	Uncharacterized NTE family protein Rv2565	Rv2565	6|8|4	10|8|4	0	0.82
P95187	P95187_MYCTU	Butyryl-CoA dehydrogenase	fadE24	26|14|8	25|15|5	0	1.07
P9WPB9	CLPX_MYCTU	ATP-dependent Clp protease ATP-binding subunit ClpX	clpX	41|26|20	27|23|7	0	1.53
P9WIE1	BCP_MYCTU	Putative peroxiredoxin Rv2521	bcp	34|22|9	21|26|5	0	1.25
L0T5X5	L0T5X5_MYCTU	Probable polyketide beta-ketoacyl synthase Pks3	pks3	5|9|3	10|10|2	0	0.77
P95223	P95223_MYCTU	5-oxoprolinase	oplA	13|6|6	18|8|2	0	0.89
P9WH45	RS19_MYCTU	30S ribosomal protein S19	rpsS	14|7|4	16|12|3	0	0.81
P9WID1	PGK_MYCTU	Phosphoglycerate kinase	pgk	51|13|14	40|19|8	0	1.16
O50460	O50460_MYCTU	Acetoin dehydrogenase	Rv1245c	14|12|8	15|11|4	0	1.13
P9WIU7	DCDA_MYCTU	Diaminopimelate decarboxylase	lysA	24|9|7	23|10|6	0	1.03
P9WLH5	Y2228_MYCTU	Uncharacterized protein Rv2228c	Rv2228c	8|4|3	12|8|3	0	0.65
P9WLH9	Y2226_MYCTU	Uncharacterized protein Rv2226	Rv2226	37|28|17	25|21|7	0	1.55
P9WHD9	RL14_MYCTU	50S ribosomal protein L14	rplN	13|8|4	12|11|4	0	0.93
P9WN93	FUMC_MYCTU	Fumarate hydratase class II	fumC	152|179|24	93|65|17	0	2.03
P9WHK7	PYRG_MYCTU	CTP synthase	pyrG	33|27|12	26|19|3	0	1.5
P9WJC1	ESPK_MYCTU	ESX-1 secretion-associated protein EspK	espK	27|28|8	24|17|5	0	1.37
O05861	O05861_MYCTU	Conserved protein	Rv3205c	8|10|5	10|9|5	0	0.96
P9WIS9	ODP1_MYCTU	Pyruvate dehydrogenase E1 component	aceE	63|35|24	48|11|15	0	1.65
P9WH27	RS8_MYCTU	30S ribosomal protein S8	rpsH	13|11|5	15|9|4	0	1.04
P9WPH9	ECCA1_MYCTU	ESX-1 secretion system protein EccA1	eccA1	33|19|6	33|13|3	0	1.18
P9WF45	WHIA_MYCTU	Putative sporulation transcription regulator WhiA	whiA	13|13|4	16|13|2	0	0.97
P9WFP7	Y1461_MYCTU	UPF0051 protein Rv1461	Rv1461	25|13|6	23|11|6	0	1.1
L7N6A5	L7N6A5_MYCTU	D-alpha-D-mannose-1-phosphate guanylyltransferase ManB (D-alpha-D-heptose-1-phosphate guanylyltransferase)	manB	20|26|22	17|18|9	0	1.55
P9WN71	G6PD1_MYCTU	Glucose-6-phosphate 1-dehydrogenase 1	zwf1	18|11|7	20|12|2	0	1.06
P9WN41	GLMM_MYCTU	Phosphoglucosamine mutase	glmM	13|11|8	11|12|6	0	1.1
P9WNB1	ECC1B_MYCTU	ESX-1 secretion system protein EccCb1	eccCb1	6|9|4	8|14|2	0	0.79
O05293	O05293_MYCTU	Alpha/beta hydrolase	Rv1191	11|15|3	10|15|4	0	1
P9WQD1	ACSA_MYCTU	Acetyl-coenzyme A synthetase	acsA	48|28|9	34|24|7	0	1.31
P9WJP9	Y2900_MYCTU	Uncharacterized oxidoreductase Rv2900c	Rv2900c	10|4|0	15|11|0	0	0.54
P9WL01	Y3292_MYCTU	Uncharacterized protein Rv3292	Rv3292	13|5|5	14|11|3	0	0.82
P71741	TREH_MYCTU	Trehalase	Rv2402	32|13|4	27|15|5	0	1.04
P9WMQ3	RECB_MYCTU	RecBCD enzyme subunit RecB	recB	11|7|5	20|9|0	0	0.79
I6X9J0	I6X9J0_MYCTU	Acyl-CoA dehydrogenase	fadE8	37|23|12	29|17|6	0	1.38
P9WGI5	SIGB_MYCTU	RNA polymerase sigma factor SigB	sigB	10|8|5	12|7|5	0	0.96
P9WGI1	SIGA_MYCTU	RNA polymerase sigma factor SigA	sigA	30|17|15	27|16|5	0	1.29
P71615	NRNA_MYCTU	Bifunctional oligoribonuclease and PAP phosphatase NrnA	nrnA	13|4|5	19|6|4	0	0.76
P9WJJ3	NADE_MYCTU	Glutamine-dependent NAD(+) synthetase	nadE	8|5|3	10|7|5	0	0.73
I6Y0R5	I6Y0R5_MYCTU	Dihydrofolate synthase	folC	23|13|7	19|17|4	0	1.07
P9WN33	ASNH_MYCTU	Putative asparagine synthetase [glutamine-hydrolyzing]	asnB	10|10|3	13|9|2	0	0.96
P9WPW7	ASSY_MYCTU	Argininosuccinate synthase	argG	25|16|13	17|17|7	0	1.32
O05777	O05777_MYCTU	Conserved protein	Rv3099c	21|11|8	18|14|5	0	1.08
P9WGK3	DEVS_MYCTU	Redox sensor histidine kinase response regulator DevS	devS	41|18|11	30|21|4	0	1.27
P9WHC7	RL1_MYCTU	50S ribosomal protein L1	rplA	33|13|8	29|14|6	0	1.1
P9WJK5	MUTB_MYCTU	Probable methylmalonyl-CoA mutase large subunit	mutB	16|9|6	19|11|3	0	0.94
P71791	P71791_MYCTU	GDP-L-fucose synthase	epiA	16|10|6	15|10|6	0	1.03
P9WGV5	TAER_MYCTU	Trans-acting enoyl reductase	Rv2953	15|13|6	14|13|6	0	1.03
L7N655	L7N655_MYCTU	Aminopeptidase N	pepN	279|76|42	138|93|22	0	1.57
P9WN13	Y3401_MYCTU	Uncharacterized glycosyl hydrolase Rv3401	Rv3401	77|42|21	49|42|10	0	1.39
P9WG45	GYRB_MYCTU	DNA gyrase subunit B	gyrB	95|42|20	69|33|13	0	1.37
P9WLA9	Y2411_MYCTU	Uncharacterized protein Rv2411c	Rv2411c	22|23|16	19|18|12	0	1.24
P9WNM5	CYSNC_MYCTU	Bifunctional enzyme CysN/CysC	cysNC	16|17|6	20|14|3	0	1.05
I6Y4V6	I6Y4V6_MYCTU	Phosphoribosylformylglycinamidine cyclo-ligase	purM	25|18|13	28|12|6	0	1.22
P9WI65	PKNK_MYCTU	Serine/threonine-protein kinase PknK	pknK	23|17|7	23|18|2	0	1.09
P9WM73	Y088_MYCTU	Uncharacterized protein Rv0088	Rv0088	13|11|5	18|13|3	0	0.85
P9WLX5	Y1480_MYCTU	Uncharacterized protein Rv1480	Rv1480	16|13|8	19|16|5	0	0.93
P9WQL5	MKL_MYCTU	Probable ribonucleotide transport ATP-binding protein mkl	mkl	18|13|6	18|16|4	0	0.97
L7N672	L7N672_MYCTU	HDIG domain-containing protein	pcnA	16|3|3	18|12|6	0	0.61
P9WH85	RL4_MYCTU	50S ribosomal protein L4	rplD	12|7|5	14|10|6	0	0.8
P9WFV7	SYG_MYCTU	Glycine--tRNA ligase	glyQS	33|20|9	33|17|10	0	1.03
P9WFV9	SYE_MYCTU	Glutamate--tRNA ligase	gltX	40|38|19	33|27|3	0	1.54
P9WIH3	PCKG_MYCTU	Phosphoenolpyruvate carboxykinase [GTP]	pckG	38|21|15	43|14|6	0	1.17
P9WNY1	ALDH_MYCTU	Probable aldehyde dehydrogenase	Rv0458	27|18|17	25|16|8	0	1.27
P9WFW7	SYA_MYCTU	Alanine--tRNA ligase	alaS	54|37|28	46|24|8	0	1.53
P9WPB3	CMAS3_MYCTU	Cyclopropane mycolic acid synthase 3	pcaA	50|32|7	38|26|6	0	1.27
P9WQ67	Y3778_MYCTU	Uncharacterized protein Rv3778c	Rv3778c	21|12|0	20|15|6	0	0.8
P9WNV9	DNAJ1_MYCTU	Chaperone protein DnaJ 1	dnaJ1	25|18|10	25|19|6	0	1.06
P9WJL3	MURE_MYCTU	UDP-N-acetylmuramoyl-L-alanyl-D-glutamate--2,6-diaminopimelate ligase	murE	19|17|14	17|20|3	0	1.25
P9WFT7	SYS_MYCTU	Serine--tRNA ligase	serS	22|19|13	19|16|9	0	1.23
I6Y778	I6Y778_MYCTU	3-ketoacyl-ACP reductase	fabG	48|36|21	34|25|9	0	1.54
P95228	P95228_MYCTU	Acyl-CoA dehydrogenase	fadE6	50|31|13	41|31|7	0	1.19
P9WNW3	DNAA_MYCTU	Chromosomal replication initiator protein DnaA	dnaA	20|16|10	18|14|8	0	1.15
P9WQ49	FAD21_MYCTU	Putative fatty-acid--CoA ligase FadD21	fadD21	26|24|14	27|26|5	0	1.1
P9WFU9	SYK1_MYCTU	Lysine--tRNA ligase 1	lysS1	31|23|19	25|17|10	0	1.4
P9WFU1	SYFB_MYCTU	Phenylalanine--tRNA ligase beta subunit	pheT	73|41|18	44|36|11	0	1.45
P9WH55	RS15_MYCTU	30S ribosomal protein S15	rpsO	9|6|4	9|9|8	0	0.73
I6YG46	I6YG46_MYCTU	Glutamate decarboxylase	gadB	15|8|8	20|7|9	0	0.86
P9WNT9	DPO3X_MYCTU	DNA polymerase III subunit gamma/tau	dnaX	23|22|9	27|20|6	0	1.02
O53751	O53751_MYCTU	Acyl-ACP thioesterase	Rv0466	11|20|10	17|14|8	0	1.05
P9WNU7	PAFA_MYCTU	Pup--protein ligase	pafA	25|24|11	24|23|6	0	1.13
P9WNU9	DOP_MYCTU	Pup deamidase/depupylase	dop	21|15|10	18|15|7	0	1.15
I6YGX9	I6YGX9_MYCTU	Probable methanol dehydrogenase transcriptional regulatory protein MoxR2	moxR2	21|10|9	21|12|9	0	0.95
P9WKC7	TGS2_MYCTU	Probable diacyglycerol O-acyltransferase tgs2	tgs2	13|19|10	23|18|3	0	0.95
O05307	O05307_MYCTU	Long-chain-acyl-CoA synthetase	fadD6	12|19|9	14|16|10	0	1
P9WH77	NRDZ_MYCTU	Vitamin B12-dependent ribonucleoside-diphosphate reductase	nrdZ	9|12|8	15|12|4	0	0.94
P9WN65	RMLB_MYCTU	dTDP-glucose 4,6-dehydratase	rmlB	24|25|14	22|18|10	0	1.26
P9WGP5	SECA1_MYCTU	Protein translocase subunit SecA 1	secA1	11|14|6	19|13|4	0	0.86
P9WND5	LLDD_MYCTU	Putative L-lactate dehydrogenase	lldD	13|15|9	16|14|10	0	0.93
P9WQ17	GLGE_MYCTU	Alpha-1,4-glucan:maltose-1-phosphate maltosyltransferase	glgE	44|19|13	39|21|6	0	1.15
P9WPI3	ECCA3_MYCTU	ESX-3 secretion system protein EccA3	eccA3	55|37|15	46|31|9	0	1.24
P9WMS3	DHMA1_MYCTU	Haloalkane dehalogenase 1	dhmA1	14|14|12	19|12|4	0	1.14
P9WNE1	FGD_MYCTU	F420-dependent glucose-6-phosphate dehydrogenase	fgd1	26|30|11	22|22|8	0	1.29
P9WL97	Y2567_MYCTU	Uncharacterized protein Rv2567	Rv2567	23|21|7	23|16|6	0	1.13
O05842	O05842_MYCTU	Possible iron-regulated short-chain dehydrogenase/reductase	Rv3224	31|17|10	33|18|5	0	1.04
I6YEU0	I6YEU0_MYCTU	Pyruvate carboxylase	pca	61|27|22	43|30|14	0	1.26
P9WQD5	TESA_MYCTU	Probable thioesterase TesA	tesA	20|14|10	19|16|5	0	1.1
P9WHV9	PPK_MYCTU	Polyphosphate kinase	ppk	50|20|14	42|25|9	0	1.11
P9WMH3	CRPL_MYCTU	CRP-like cAMP-activated global transcriptional regulator	crp	30|19|10	35|15|7	0	1.04
I6Y897	I6Y897_MYCTU	Tetratricopeptide repeat family protein	Rv0613c	57|44|18	47|26|11	0	1.42
O69687	FAMT_MYCTU	Probable fatty acid methyltransferase Rv3720	Rv3720	21|21|10	21|16|12	0	1.06
P9WPK3	CARB_MYCTU	Carbamoyl-phosphate synthase large chain	carB	52|41|19	32|37|9	0	1.44
P9WPK5	CARA_MYCTU	Carbamoyl-phosphate synthase small chain	carA	10|9|7	11|10|6	0	0.96
P9WPU9	ATPG_MYCTU	ATP synthase gamma chain	atpG	41|37|9	34|22|6	0	1.4
P9WH33	RS5_MYCTU	30S ribosomal protein S5	rpsE	31|20|14	29|16|8	0	1.23
P9WH37	RS3_MYCTU	30S ribosomal protein S3	rpsC	16|16|6	19|18|9	0	0.83
P9WGT3	FABG_MYCTU	3-oxoacyl-[acyl-carrier-protein] reductase FabG1	fabG1	17|13|9	19|14|8	0	0.95
P9WG33	TAL_MYCTU	Transaldolase	tal	69|39|21	48|31|14	0	1.39
P9WGF3	SMC_MYCTU	Chromosome partition protein Smc	smc	24|17|10	29|13|9	0	1
P96825	Y0148_MYCTU	Putative short-chain type dehydrogenase/reductase Rv0148	Rv0148	147|74|20	86|67|16	0	1.43
O06396	O06396_MYCTU	Conserved protein	Rv0530	25|20|12	22|26|3	0	1.12
P9WQA1	GATA_MYCTU	Glutamyl-tRNA(Gln) amidotransferase subunit A	gatA	25|16|11	26|14|10	0	1.04
P9WH83	RL5_MYCTU	50S ribosomal protein L5	rplE	19|10|7	25|16|3	0	0.82
O53521	FAC15_MYCTU	Long-chain-fatty-acid--CoA ligase FadD15	fadD15	42|22|16	27|25|13	0	1.23
O53871	Y0859_MYCTU	Putative acyltransferase Rv0859	fadA	114|51|10	60|59|8	0	1.38
O53611	O53611_MYCTU	Isocitrate dehydrogenase	icd2	157|74|26	93|53|16	0	1.59
P9WKK7	ACEA_MYCTU	Isocitrate lyase	icl	60|32|16	40|33|11	0	1.29
P9WGV3	SAHH_MYCTU	Adenosylhomocysteinase	ahcY	183|195|62	107|69|34	0	2.1
P9WNL1	ENO_MYCTU	Enolase	eno	21|19|9	20|15|8	0	1.14
P9WGJ9	EMBR_MYCTU	Transcriptional regulatory protein EmbR	embR	20|14|9	21|13|7	0	1.05
P02769	cRAP	ALBU_BOVIN Serum albumin	ALB	59|39|78	34|43|88	0	1.07
P02768	cRAP	ALBU_HUMAN Serum albumin	ALB	6|0|7	2|4|17	0	0.57
P96202	PPSC_MYCTU	Phthiocerol synthesis polyketide synthase type I PpsC	ppsC	77|74|22	96|92|26	0	0.81
P9WG41	ILVB1_MYCTU	Acetolactate synthase large subunit IlvB1	ilvB1	40|31|15	30|34|11	0	1.15
P9WG47	GYRA_MYCTU	DNA gyrase subunit A	gyrA	83|39|18	59|43|15	0	1.2
P9WG49	TOP1_MYCTU	DNA topoisomerase 1	topA	6|0|0	19|0|0	0	0.32
Q93IG6	Q93IG6_MYCTU	Conserved protein	Rv3365c	2|3|0	3|4|2	0	0.56
P9WLA3	Y2558_MYCTU	Uncharacterized protein Rv2558	Rv2558	0|2|0	2|2|2	0	0.33
I6X4K0	I6X4K0_MYCTU	Amino acid decarboxylase	Rv2531c	18|16|10	25|22|7	0	0.81
P9WFA7	VPC10_MYCTU	Ribonuclease VapC10	vapC10	0|2|0	4|3|2	0	0.22
P9WII7	PDXT_MYCTU	Pyridoxal 5'-phosphate synthase subunit PdxT	pdxT	0|2|2	2|2|3	0	0.57
O53158	O53158_MYCTU	Butyryl-CoA dehydrogenase	fadE15	41|31|13	45|24|8	0	1.1
O05581	PAT_MYCTU	Acetyltransferase Pat	Rv0998	2|0|2	4|2|0	0	0.67
P9WNX7	GABD2_MYCTU	Putative succinate-semialdehyde dehydrogenase [NADP(+)] 2	gabD2	7|6|4	10|9|2	0	0.81
O06218	O06218_MYCTU	Alkyl hydroperoxide reductase AhpD	Rv2159c	64|33|24	73|57|18	0	0.82
L0T647	L0T647_MYCTU	Probable polyketide beta-ketoacyl synthase Pks4	pks4	46|48|15	53|68|8	0	0.84
P9WLT1	Y1708_MYCTU	Uncharacterized protein Rv1708	Rv1708	5|5|5	5|8|4	0	0.88
P9WH87	RL3_MYCTU	50S ribosomal protein L3	rplC	9|8|8	20|19|4	0	0.58
P9WIZ7	Y3131_MYCTU	Putative NAD(P)H nitroreductase Rv3131	Rv3131	73|26|15	61|31|14	0	1.08
O53842	O53842_MYCTU	Conserved protein	Rv0831c	36|21|10	37|28|7	0	0.93
P9WFD5	Y2624_MYCTU	Universal stress protein Rv2624c	Rv2624c	35|31|19	37|26|16	0	1.08
P9WFD7	Y2623_MYCTU	Universal stress protein Rv2623	Rv2623	177|59|15	209|70|20	0	0.84
P95200	P95200_MYCTU	Probable membrane NADH dehydrogenase NdhA	ndhA	5|3|3	6|6|3	0	0.73
I6XD69	I6XD69_MYCTU	Polyketide synthase Pks12	pks12	19|26|11	34|34|6	0	0.76
P9WMK1	ACR_MYCTU	Alpha-crystallin	hspX	566|535|61	545|430|23	0	1.16
P9WPS3	CTPV_MYCTU	Probable copper-exporting P-type ATPase V	ctpV	2|3|3	17|7|7	0	0.26
P9WPS7	CTPG_MYCTU	Probable cation-transporting ATPase G	ctpG	0|3|0	9|5|2	0	0.19
P9WQK3	ETTA_MYCTU	Energy-dependent translational throttle protein EttA	ettA	62|44|28	44|39|25	0	1.24
O05574	O05574_MYCTU	Conserved serine rich protein	Rv0991c	399|566|17	647|646|27	0	0.74
L7N663	L7N663_MYCTU	N-acyl-L-amino acid amidohydrolase	amiA1	5|4|3	8|3|4	0	0.8
L7N662	L7N662_MYCTU	Cytochrome BD ubiquinol oxidase subunit I	cydA	0|2|2	4|2|0	0	0.67
P9WKU3	Y497_MYCTU	Uncharacterized protein Rv0497	Rv0497	0|0|2	7|5|2	0	0.14
O06597	O06597_MYCTU	Conserved protein	Rv1593c	6|6|0	8|7|4	0	0.63
Q79FN7	Q79FN7_MYCTU	ATPase	moxR1	70|42|10	67|48|14	0	0.95
P9WMJ9	DNAK_MYCTU	Chaperone protein DnaK	dnaK	126|243|42	994|613|111	0	0.24
Tx0002	cRAP	streptavidin	streptavidin	53|496|2	490|985|2	0	0.37
Tx0001	cRAP	FlagTag	FlagTag	155|128|173	183|322|267	0	0.59
O53422	O53422_MYCTU	Acetyl-CoA acetyltransferase	fadA3	75|21|18	103|72|16	0	0.6
P95227	P95227_MYCTU	Acyl-CoA synthetase	fadD2	43|29|16	46|28|15	0	0.99
I6X7F9	I6X7F9_MYCTU	PadR family transcriptional regulator	Rv3488	3|3|3	7|6|4	0	0.53
P9WM49	Y1265_MYCTU	Uncharacterized protein Rv1265	Rv1265	7|4|3	13|14|4	0	0.45
P9WPC9	CLPC1_MYCTU	ATP-dependent Clp protease ATP-binding subunit ClpC1	clpC1	39|23|24	53|26|6	0	1.01
P9WLE7	Y2286_MYCTU	Uncharacterized protein Rv2286c	Rv2286c	2|2|0	4|2|0	0	0.67
P9WQ43	FAA26_MYCTU	Long-chain-fatty-acid--AMP ligase FadD26	fadD26	0|2|0	2|5|0	0	0.29
P9WFU5	SYM_MYCTU	Methionine--tRNA ligase	metG	2|4|0	7|5|0	0	0.5
P9WH51	RS17_MYCTU	30S ribosomal protein S17	rpsQ	4|0|0	9|2|3	0	0.29
O53182	KORA_MYCTU	2-oxoglutarate oxidoreductase subunit KorA	korA	85|59|28	57|42|19	0	1.46
P9WIC5	PHBS_MYCTU	Chorismate pyruvate-lyase	Rv2949c	2|0|0	5|5|0	0	0.2
P9WL45	Y2676_MYCTU	Uncharacterized protein Rv2676c	Rv2676c	2|0|0	5|2|2	0	0.22
P9WM91	Y036_MYCTU	Uncharacterized protein Rv0036c	Rv0036c	11|9|4	24|14|8	0	0.52
P9WNT7	DPO3A_MYCTU	DNA polymerase III subunit alpha	dnaE1	36|29|18	38|28|14	0	1.04
P9WQH7	PCC5_MYCTU	Probable propionyl-CoA carboxylase beta chain 5	accD5	176|75|49	131|79|43	0	1.19
P9WQH5	PCC6_MYCTU	Probable propionyl-CoA carboxylase beta chain 6	accD6	50|31|24	49|26|11	0	1.22
Q50631	Q50631_MYCTU	Oxidoreductase	fadD9	59|54|32	48|42|20	0	1.32
P9WJB7	ESPR_MYCTU	Nucleoid-associated protein EspR	espR	54|55|17	67|27|9	0	1.22
P9WFR3	MENG_MYCTU	Demethylmenaquinone methyltransferase	menG	0|3|3	3|7|0	0	0.6
P95087	P95087_MYCTU	Uncharacterized protein	Rv3071	2|0|0	4|3|0	0	0.29
O53666	O53666_MYCTU	Butyryl-CoA dehydrogenase	fadE5	47|33|22	54|28|3	0	1.2
I6YF40	I6YF40_MYCTU	Conserved protein	Rv3075c	48|37|15	39|38|8	0	1.18
P9WNU5	DPO1_MYCTU	DNA polymerase I	polA	34|24|13	41|33|13	0	0.82
P9WIS5	KGD_MYCTU	Multifunctional 2-oxoglutarate metabolism enzyme	kgd	62|80|33	81|75|30	0	0.94
P96874	P96874_MYCTU	Conserved protein	Rv3269	5|3|2	95|9|8	0	0.09
P35527	cRAP	K1C9_HUMAN Keratin, type I cytoskeletal 9	KRT9	0|0|53	0|31|59	0	0.59
P9WH75	RIR1_MYCTU	Ribonucleoside-diphosphate reductase subunit alpha	nrdE	65|46|26	64|47|19	0	1.05
P9WL67	Y2627_MYCTU	Uncharacterized protein Rv2627c	Rv2627c	6|9|7	13|10|6	0	0.76
P9WN61	GATB_MYCTU	Aspartyl/glutamyl-tRNA(Asn/Gln) amidotransferase subunit B	gatB	54|21|6	41|39|8	0	0.92
P9WGP3	SECA2_MYCTU	Protein translocase subunit SecA 2	secA2	44|42|18	41|29|9	0	1.32
O05456	O05456_MYCTU	Membrane protein	Rv3888c	4|3|2	7|3|3	0	0.69
P9WQF7	Y873_MYCTU	Probable acyl-CoA dehydrogenase FadE10	fadE10	38|24|23	35|28|8	0	1.2
P9WKB7	Y221_MYCTU	Putative diacyglycerol O-acyltransferase Rv0221	Rv0221	5|3|2	7|6|2	0	0.67
P9WHF3	RHO_MYCTU	Transcription termination factor Rho	rho	60|46|23	61|37|10	0	1.19
O53203	DHE2_MYCTU	NAD-specific glutamate dehydrogenase	gdh	155|103|49	187|106|43	0	0.91
I6Y231	I6Y231_MYCTU	Polyketide synthase	mas	212|145|78	202|189|55	0	0.98
P9WKL9	Y968_MYCTU	Uncharacterized protein Rv0968	Rv0968	2|0|0	8|0|0	0	0.25
P9WN79	GLPD2_MYCTU	Glycerol-3-phosphate dehydrogenase 2	glpD2	2|3|2	7|2|0	0	0.78
P9WNE5	BFRB_MYCTU	Ferritin BfrB	bfrB	30|27|10	35|31|7	0	0.92
I6Y7V6	I6Y7V6_MYCTU	Fatty-acid--CoA ligase	fadD31	102|60|42	74|52|33	0	1.28
P9WQE9	PHAS_MYCTU	Phthioceranic/hydroxyphthioceranic acid synthase	pks2	77|49|26	74|55|15	0	1.06
P9WQE1	PPSE_MYCTU	Phthiocerol synthesis polyketide synthase type I PpsE	ppsE	148|112|47	123|102|23	0	1.24
P9WQE3	PPSD_MYCTU	Phthiocerol synthesis polyketide synthase type I PpsD	ppsD	42|40|16	38|37|11	0	1.14
P9WQE5	PPSB_MYCTU	Phthiocerol synthesis polyketide synthase type I PpsB	ppsB	15|21|10	20|29|5	0	0.85
P9WQE7	PPSA_MYCTU	Phthiocerol synthesis polyketide synthase type I PpsA	ppsA	12|23|12	21|35|6	0	0.76
P13645	cRAP	K1C10_HUMAN Keratin, type I cytoskeletal 10	KRT10	0|0|58	5|44|87	0	0.43
O06428	O06428_MYCTU	Geranylgeranyl pyrophosphate synthase	grcC1	9|9|7	15|11|5	0	0.81
P9WIQ5	RECC_MYCTU	RecBCD enzyme subunit RecC	recC	11|7|4	19|14|2	0	0.63
P9WIQ3	FPRA_MYCTU	NADPH-ferredoxin reductase FprA	fprA	7|8|7	10|12|5	0	0.81
O53901	PKS5_MYCTU	Mycocerosic acid synthase-like polyketide synthase	pks5	62|35|17	68|34|7	0	1.05
P9WN49	GLMS_MYCTU	Glutamine--fructose-6-phosphate aminotransferase [isomerizing]	glmS	40|26|16	37|42|9	0	0.93
P9WPT5	CTPC_MYCTU	Probable manganese/zinc-exporting P-type ATPase	ctpC	8|9|6	33|13|14	0	0.38
P9WQD9	FAB1_MYCTU	3-oxoacyl-[acyl-carrier-protein] synthase 1	kasA	107|37|16	107|35|4	0	1.1
P9WJF1	DPRE1_MYCTU	FAD-dependent decaprenylphosphoryl-beta-D-ribofuranose 2-oxidase	dprE1	3|2|3	8|6|0	0	0.57
P9WH29	RS7_MYCTU	30S ribosomal protein S7	rpsG	14|14|11	18|12|13	0	0.91
P9WIN3	PHMT_MYCTU	Phthiotriol/phenolphthiotriol dimycocerosates methyltransferase	Rv2952	4|6|4	7|7|4	0	0.78
P9WGY9	RPOB_MYCTU	DNA-directed RNA polymerase subunit beta	rpoB	215|109|60	141|73|27	0	1.59
P9WN57	GCH1_MYCTU	GTP cyclohydrolase 1	folE	3|2|3	4|4|3	0	0.73
P00761	cRAP	TRYP_PIG Trypsin		19|10|58	44|52|143	0	0.36
P9WPU5	ATPB_MYCTU	ATP synthase subunit beta	atpD	316|108|48	190|117|34	0	1.38
P9WPU7	ATPA_MYCTU	ATP synthase subunit alpha	atpA	200|93|50	136|71|27	0	1.47
P9WHA5	RL2_MYCTU	50S ribosomal protein L2	rplB	4|5|3	14|12|0	0	0.46
P04264	cRAP	K2C1_HUMAN Keratin, type II cytoskeletal 1	KRT1	0|0|68	7|49|81	0	0.5
P9WH35	RS4_MYCTU	30S ribosomal protein S4	rpsD	11|8|7	16|13|8	0	0.7
P9WH39	RS2_MYCTU	30S ribosomal protein S2	rpsB	34|30|15	41|23|10	0	1.07
P9WLM9	Y2008_MYCTU	Uncharacterized protein Rv2008c	Rv2008c	0|2|0	2|2|2	0	0.33
O53673	O53673_MYCTU	Heat shock protein Hsp (Heat-stress-induced ribosome-binding protein A)	hsp	69|75|10	83|30|2	0	1.34
Q1LVD4	Q1LVD4_MYCTU	Probable chromosome partitioning protein ParA	parA	0|2|2	0|4|2	0	0.67
P9WKI7	IMDH_MYCTU	Inosine-5'-monophosphate dehydrogenase	guaB	7|7|9	13|10|6	0	0.79
P9WMP9	UVRD2_MYCTU	ATP-dependent DNA helicase UvrD2	uvrD2	0|2|0	3|5|0	0	0.25
P9WPD1	CLPB_MYCTU	Chaperone protein ClpB	clpB	17|17|21	22|16|18	0	0.98
P9WLN3	Y2004_MYCTU	Uncharacterized protein Rv2004c	Rv2004c	58|46|20	44|38|14	0	1.29
P9WNN1	EFTU_MYCTU	Elongation factor Tu	tuf	81|47|20	165|116|17	0	0.5
P9WLP1	Y1996_MYCTU	Universal stress protein Rv1996	Rv1996	72|48|13	70|29|7	0	1.25
P95029	P95029_MYCTU	3-oxoacyl-ACP synthase	fas	202|162|71	257|187|60	0	0.86
P9WKH3	MHUD_MYCTU	Heme-degrading monooxygenase HmoB	mhuD	5|4|2	6|6|3	0	0.73
I6X8D2	I6X8D2_MYCTU	Polyketide synthase	pks13	592|313|90	422|209|37	0	1.49
P9WNA9	ECCC3_MYCTU	ESX-3 secretion system protein EccC3	eccC3	0|2|4	4|6|2	0	0.5
P9WPE9	CH601_MYCTU	60 kDa chaperonin 1	groEL1	165|110|33	359|346|50	0	0.41
P9WPE7	CH602_MYCTU	60 kDa chaperonin 2	groEL2	161|217|39	235|300|41	0	0.72
O05779	FTSE_MYCTU	Cell division ATP-binding protein FtsE	ftsE	5|5|4	6|6|3	0	0.93
P9WGY7	RPOC_MYCTU	DNA-directed RNA polymerase subunit beta'	rpoC	143|57|42	101|57|38	0	1.23
P9WJW5	OGT_MYCTU	Methylated-DNA--protein-cysteine methyltransferase	ogt	0|0|2	4|2|0	0	0.33
P9WHQ3	Y1540_MYCTU	Uncharacterized RNA pseudouridine synthase Rv1540	Rv1540	3|0|0	5|5|0	0	0.3
Q50732	Q50732_MYCTU	Long conserved protein	Rv2566	31|24|17	27|29|9	0	1.11
P9WHC9	RL19_MYCTU	50S ribosomal protein L19	rplS	10|10|6	14|10|8	0	0.81
O53872	O53872_MYCTU	3-hydroxyacyl-CoA dehydrogenase	fadB	288|100|41	159|108|27	0	1.46
P35908	cRAP	K22E_HUMAN Keratin, type II cytoskeletal 2 epidermal	KRT2	0|0|27	2|8|57	0	0.4
P9WIK1	CYSD_MYCTU	Sulfate adenylyltransferase subunit 2	cysD	6|6|3	9|6|5	0	0.75
O53580	FAA32_MYCTU	Long-chain-fatty-acid--AMP ligase FadD32	fadD32	66|68|31	67|52|24	0	1.15
P96218	GLTB_MYCTU	Glutamate synthase [NADPH] large chain	gltB	98|79|41	86|90|28	0	1.07
I6XHG6	I6XHG6_MYCTU	Uncharacterized protein	Rv3527	3|3|2	5|4|0	0	0.89
P9WQN5	ARC_MYCTU	Proteasome-associated ATPase	mpa	36|24|17	44|30|11	0	0.91
P9WLR5	Y1829_MYCTU	Uncharacterized protein Rv1829	Rv1829	10|5|3	43|26|8	0	0.23
P9WNZ7	DESA1_MYCTU	Putative acyl-[acyl-carrier-protein] desaturase DesA1	desA1	341|83|29	220|89|15	0	1.4
